# Supplementary material for: Transcriptome Analysis Reveals the Molecular Mechanism Involved in Carotenoid Absorption and Metabolism in the Ridgetail White Prawn Exopalaemon carinicauda
Source: Animals (Basel). 2025 May 1;15(9):1314. doi: 10.3390/ani15091314 (PMC12071124; doi:10.3390/ani15091314)
Supplement: Supplementary file 1 [file animals-15-01314-s001.zip]

Archive with 5 entries (5 files):
- Table S1 Information of primers used for real-time PCR.pdf
- Table S2 Summary of sequencing and assembly of the transcriptome.pdf
- Table S3 Information for all the identified DEGs in intestine, hepatopancreas, and muscle Exopalaemon carinicauda.xlsx
- Table S4 Expression of genes known to be involved in astaxanthin absorption or metabolism in the intestine.pdf
- Table S5 Information for the enriched KEGG pathways in GSEA analysis.xlsx
