# Supplementary material for: Transcriptome Analysis Reveals the Molecular Mechanism Involved in Carotenoid Absorption and Metabolism in the Ridgetail White Prawn Exopalaemon carinicauda
Source: Animals (Basel). 2025 May 1;15(9):1314. doi: 10.3390/ani15091314 (PMC12071124; doi:10.3390/ani15091314)
Supplement: Supplementary file 1 [file animals-15-01314-s001.zip › Table S3 Information for all the identified DEGs in intestine, hepatopancreas, and muscle Exopalaemon carinicauda.xlsx]

## Sheet: Intestines_DEGs
id	log2(fc)	PValue	FDR	Symbol	Description
Unigene0043734	3.1616	5.56916e-19	2.53764e-14	--	PREDICTED: Palaemon carinicauda mucin-2-like (LOC137645824), mRNA
Unigene0021903	2.30136	2.86699e-15	6.53186e-11	--	PREDICTED: Palaemon carinicauda neurofilament light polypeptide-like (LOC137641524), transcript variant X2, mRNA
Unigene0048155	8.26268	1.1552e-11	1.7546e-07	--	-
Unigene0048793	-7.93931	4.53939e-10	5.17104e-06	--	-
Unigene0057764	-1.23693	1.37576e-08	0.000125376	Parp11	RXG72295.1 Poly [ADP-ribose] polymerase 12 [Armadillidium vulgare]
Unigene0029170	-6.93984	4.46507e-08	0.000339092	--	-
Unigene0018088	5.62727	1.00305e-07	0.000494954	--	PREDICTED: Palaemon carinicauda RNA-binding protein, mRNA-processing factor 2a-like (LOC137655305), transcript variant X12, misc_RNA
Unigene0003792	-1.08122	1.08623e-07	0.000494954	rai1	XP_027228252.1 decapping and exoribonuclease protein-like isoform X1 [Penaeus vannamei]
Unigene0057396	-1.18521	9.94129e-08	0.000494954	--	-
Unigene0015436	-12.2178	8.05051e-08	0.000494954	--	PREDICTED: Palaemon carinicauda ileal sodium/bile acid cotransporter-like (LOC137656325), mRNA
Unigene0053153	1.04746	1.80876e-07	0.000749253	GPX3	QIH05099.1 glutathione peroxidase 3 [Macrobrachium nipponense]
Unigene0043733	2.59337	2.59255e-07	0.000908709	--	PREDICTED: Palaemon carinicauda mucin-2-like (LOC137645824), mRNA
Unigene0048896	-11.4598	2.4045e-07	0.000908709	--	-
Unigene0004856	1.31637	3.22761e-07	0.00105049	MCM6	XP_027208348.1 zygotic DNA replication licensing factor mcm6-B-like [Penaeus vannamei]
Unigene0012758	-2.32673	8.38631e-07	0.00238832	--	-
Unigene0000049	-4.17546	8.21992e-07	0.00238832	--	PREDICTED: Palaemon carinicauda vesicle-associated membrane protein 3-like (LOC137641680), transcript variant X6, mRNA
Unigene0014810	1.07653	9.29394e-07	0.0024911	--	XP_027215782.1 uncharacterized protein LOC113808554 [Penaeus vannamei]
Unigene0025442	9.99838	1.01495e-06	0.0024929	--	-
Unigene0015188	7.45356	1.09419e-06	0.0024929	--	-
Unigene0002892	-2.9383	1.085e-06	0.0024929	--	-
Unigene0002468	12.0517	1.2593e-06	0.00273244	--	-
Unigene0008818	1.12465	1.74133e-06	0.0036066	Mcm5	XP_027217715.1 DNA replication licensing factor Mcm5-like [Penaeus vannamei]
Unigene0029666	4.21975	2.05546e-06	0.00390246	--	ROT82393.1 hypothetical protein C7M84_024439 [Penaeus vannamei]
Unigene0003119	2.29797	2.05132e-06	0.00390246	LRP2	XP_027234121.1 LOW QUALITY PROTEIN: low-density lipoprotein receptor-related protein 2-like [Penaeus vannamei]
Unigene0018114	5.04836	2.83682e-06	0.0051705	FLNB	XP_027209877.1 filamin-A-like [Penaeus vannamei]
Unigene0003484	2.52623	3.19649e-06	0.00560197	--	-
Unigene0006548	4.6615	6.14242e-06	0.0103661	MYO3A	XP_027216740.1 myosin-IIIb-like [Penaeus vannamei]
Unigene0000427	-1.74048	7.2764e-06	0.011433	--	RXG53621.1 hypothetical protein Avbf_13496 [Armadillidium vulgare]
Unigene0033383	-1.76137	7.13624e-06	0.011433	--	-
Unigene0043837	5.85086	9.89021e-06	0.0150219	Prss38	XP_027213000.1 LOW QUALITY PROTEIN: uncharacterized protein LOC113806088 [Penaeus vannamei]
Unigene0057163	1.03435	1.08487e-05	0.0154479	TPX2	XP_027234242.1 targeting protein for Xklp2-like isoform X2 [Penaeus vannamei]
Unigene0044224	-2.71253	1.06173e-05	0.0154479	--	-
Unigene0058216	2.6218	1.24906e-05	0.0172469	yl	AHB12420.1 vitellogenin receptor [Palaemon carinicauda]
Unigene0056003	1.30928	1.29418e-05	0.0173443	zmcm3	XP_027225232.1 zygotic DNA replication licensing factor mcm3-like [Penaeus vannamei]
Unigene0019797	10.0896	1.38805e-05	0.0180708	--	-
Unigene0000621	1.53361	1.63093e-05	0.020643	A1i3	AGJ71756.1 macroglobulin [Palaemon carinicauda]
Unigene0009296	9.06474	2.27803e-05	0.0280542	--	PREDICTED: Palaemon carinicauda mucin-22-like (LOC137652150), mRNA
Unigene0057281	1.32711	2.38169e-05	0.0285589	CYP2L1	XP_027222444.1 cytochrome P450 2L1-like [Penaeus vannamei]
Unigene0012129	2.27773	2.98229e-05	0.032355	--	XP_028132206.1 uncharacterized protein LOC114327706 [Diabrotica virgifera virgifera]
Unigene0044756	1.78288	2.84198e-05	0.032355	--	XP_027239645.1 uncharacterized protein LOC113830606 isoform X3 [Penaeus vannamei]
Unigene0011131	1.09215	2.92443e-05	0.032355	MMS22L	XP_027216691.1 protein MMS22-like [Penaeus vannamei]
Unigene0010561	-10.8714	2.84691e-05	0.032355	--	-
Unigene0034236	5.18526	3.45236e-05	0.0365837	--	PREDICTED: Palaemon carinicauda M protein, serotype 5-like (LOC137619662), transcript variant X5, mRNA
Unigene0020738	-1.41567	3.53708e-05	0.0366296	--	ROT66359.1 hypothetical protein C7M84_015626 [Penaeus vannamei]
Unigene0005941	-1.2052	3.84363e-05	0.0380737	TUB2	PREDICTED: Palaemon carinicauda tubulin alpha-3 chain-like (LOC137616540), mRNA
Unigene0015960	-2.45556	3.78191e-05	0.0380737	--	-
Unigene0051951	8.24529	4.13447e-05	0.0392481	--	PREDICTED: Palaemon carinicauda putative leucine-rich repeat-containing protein DDB_G0290503 (LOC137640146), mRNA
Unigene0049845	15.2811	4.495e-05	0.0417998	sepH	PREDICTED: Palaemon carinicauda probable serine/threonine-protein kinase DDB_G0281745 (LOC137642880), mRNA
Unigene0039335	9.31439	4.7515e-05	0.0431576	--	-
Unigene0031882	3.06302	5.2184e-05	0.0457272	--	QIA97604.1 Krueppel 1-like protein [Procambarus clarkii]
Unigene0003179	1.34286	5.5156e-05	0.0474196	--	XP_027233639.1 transient receptor potential channel pyrexia-like [Penaeus vannamei]
Unigene0013329	9.98014	5.78683e-05	0.0478829	--	XP_027213000.1 LOW QUALITY PROTEIN: uncharacterized protein LOC113806088 [Penaeus vannamei]
Unigene0011173	1.92379	5.6853e-05	0.0478829	--	PREDICTED: Palaemon carinicauda cell division cycle-associated protein 7-like (LOC137621627), transcript variant X3, mRNA
Unigene0017195	-2.4244	5.88474e-05	0.0478829	Arsb	ROT79268.1 Arylsulfatase B [Penaeus vannamei]
Unigene0021204	5.79256	6.24695e-05	0.0499383	spz4	XP_026473125.1 protein spaetzle 4 isoform X1 [Ctenocephalides felis]

## Sheet: Hepatopancreas_DEGs
id	log2(fc)	PValue	FDR	Symbol	Description
Unigene0048793	-13.3979	5.08276e-13	2.10035e-08	--	-
Unigene0055496	-2.59671	1.79304e-12	3.70468e-08	--	-
Unigene0001366	-2.09468	5.03072e-12	6.92948e-08	--	-
Unigene0046636	1.5581	1.14481e-11	1.18267e-07	SLC25A38	XP_027228700.1 mitochondrial glycine transporter B-like [Penaeus vannamei]
Unigene0012956	1.51367	1.96398e-11	1.62315e-07	--	ROT74231.1 putative Mid1-interacting protein [Penaeus vannamei]
Unigene0005031	-6.58214	2.77312e-09	1.90989e-05	--	-
Unigene0037628	-1.09081	7.10933e-09	4.19684e-05	--	-
Unigene0010977	-1.43373	8.27382e-09	4.27374e-05	PNLIPRP2	XP_027207151.1 pancreatic lipase-related protein 2-like [Penaeus vannamei]
Unigene0043917	-2.7965	1.20158e-08	5.51697e-05	--	-
Unigene0040562	-1.37068	3.24455e-08	0.000134075	--	AEO92001.1 C-type lectin 1 [Scylla paramamosain]
Unigene0020598	13.0304	6.93033e-08	0.000260347	--	-
Unigene0015109	-1.07266	9.60177e-08	0.000330645	Hyal3	XP_027231910.1 hyaluronidase-like [Penaeus vannamei]
Unigene0048896	-11.6058	1.2335e-07	0.000392092	--	-
Unigene0014279	2.20945	1.65626e-07	0.00048887	SIGLEC1	ROT80251.1 putative nephrin-like protein [Penaeus vannamei]
Unigene0011106	4.9695	6.32664e-07	0.00163397	--	-
Unigene0002302	1.44997	5.98775e-07	0.00163397	acsbg2	XP_027207576.1 long-chain-fatty-acid--CoA ligase ACSBG2-like isoform X1 [Penaeus vannamei]
Unigene0046635	1.76984	8.54165e-07	0.00196093	--	PREDICTED: Palaemon carinicauda mitochondrial glycine transporter-like (LOC137631586), mRNA
Unigene0007552	-6.99897	9.40111e-07	0.00197974	SLC2A8	ROT66975.1 sugar transporter [Penaeus vannamei]/PREDICTED: Palaemon carinicauda facilitated trehalose transporter Tret1-like (LOC137644987), mRNA
Unigene0056889	1.0069	1.06761e-06	0.0021008	pter	XP_027226079.1 phosphotriesterase-related protein-like [Penaeus vannamei]
Unigene0003330	-3.15528	1.66568e-06	0.00312868	ftz-f1	XP_027236937.1 nuclear hormone receptor FTZ-F1-like isoform X2 [Penaeus vannamei]
Unigene0001494	1.76239	5.13451e-06	0.00848693	--	PREDICTED: Palaemon carinicauda uncharacterized lncRNA (LOC137633471), ncRNA
Unigene0000386	1.16077	5.48217e-06	0.00871307	dio3	XP_027206722.1 thyroxine 5-deiodinase-like [Penaeus vannamei]
Unigene0055656	-1.04057	8.39769e-06	0.0128525	--	XP_027220958.1 uncharacterized protein LOC113813198 [Penaeus vannamei]
Unigene0039515	1.61916	8.70916e-06	0.0128532	--	-
Unigene0047644	-1.38614	1.03232e-05	0.0147099	ass1	XP_027223157.1 argininosuccinate synthase-like [Penaeus vannamei]
Unigene0033383	-1.37756	1.1748e-05	0.0156601	--	-
Unigene0010850	-2.01417	1.13943e-05	0.0156601	--	-
Unigene0029170	-5.71359	1.21881e-05	0.0157391	--	-
Unigene0046211	15.7429	1.43586e-05	0.0174512	--	PREDICTED: Palaemon carinicauda uncharacterized lncRNA (LOC137646098), ncRNA
Unigene0047778	2.15754	1.60859e-05	0.0189919	--	PREDICTED: Palaemon carinicauda nuclear hormone receptor FTZ-F1 beta-like (LOC137651481), mRNA
Unigene0012284	1.53898	1.75906e-05	0.0199399	--	-
Unigene0035862	-1.25465	1.78539e-05	0.0199399	Gnmt	XP_027231081.1 glycine N-methyltransferase-like isoform X1 [Penaeus vannamei]
Unigene0049193	6.13719	2.04451e-05	0.0212529	--	-
Unigene0003665	-1.91265	3.75161e-05	0.0344506	ftz-f1	XP_027236937.1 nuclear hormone receptor FTZ-F1-like isoform X2 [Penaeus vannamei]
Unigene0019063	-1.95334	3.72713e-05	0.0344506	--	PREDICTED: Palaemon carinicauda RNA exonuclease 1 homolog (LOC137631524), mRNA
Unigene0055502	1.20411	4.03731e-05	0.0362682	--	-
Unigene0031882	3.17386	4.23651e-05	0.0369234	--	QIA97604.1 Krueppel 1-like protein [Procambarus clarkii]
Unigene0029001	1.15807	4.28895e-05	0.0369234	--	XP_027218371.1 delta(7)-sterol 5(6)-desaturase-like [Penaeus vannamei]
Unigene0004155	6.51683	4.66425e-05	0.0385482	--	-
Unigene0047779	2.03427	4.63559e-05	0.0385482	Hr39	XP_027235859.1 nuclear hormone receptor FTZ-F1 beta-like isoform X2 [Penaeus vannamei]
Unigene0029881	2.81312	4.86183e-05	0.0393933	--	-

## Sheet: Muscle_DEGs
id	log2(fc)	PValue	FDR	Symbol	Description
Unigene0049164	-6.05337	4.41089e-24	1.72356e-19	--	-
Unigene0052158	5.3272	1.91715e-17	3.74562e-13	--	ROT65175.1 hypothetical protein C7M84_016877 [Penaeus vannamei]
Unigene0055158	5.71658	1.63854e-16	2.1342e-12	--	XP_027219980.1 uncharacterized protein LOC113812312 isoform X2 [Penaeus vannamei]
Unigene0012230	8.77849	6.03371e-10	5.89418e-06	SERPINB1	XP_027231692.1 serine protease inhibitor 2.1-like [Penaeus vannamei]
Unigene0050854	6.03242	1.88336e-09	1.22654e-05	--	XP_027228423.1 uncharacterized protein LOC113820295 [Penaeus vannamei]
Unigene0012381	4.32481	1.624e-09	1.22654e-05	--	XP_027234530.1 uncharacterized protein KIAA1522-like [Penaeus vannamei]
Unigene0049844	4.63236	3.0392e-09	1.69652e-05	Skeletor	XP_027222776.1 protein Skeletor, isoforms B/C-like [Penaeus vannamei]
Unigene0048656	7.26568	4.39024e-08	0.000214436	--	XP_027237032.1 uncharacterized protein LOC113828296 [Penaeus vannamei]
Unigene0002614	4.72792	1.9778e-07	0.000858694	--	XP_027223323.1 cuticle protein 7-like [Penaeus vannamei]
Unigene0020883	10.5183	3.05833e-07	0.0010864	--	-
Unigene0014971	-3.36658	2.87891e-07	0.0010864	dupd1	AWP14086.1 putative dual specificity phosphatase DUPD1-like [Scophthalmus maximus]
Unigene0003091	6.20945	4.20505e-07	0.00136927	AGAP009593	ROT71902.1 molting fluid carboxypeptidase A precursor [Penaeus vannamei]
Unigene0040780	5.81762	5.12423e-07	0.00154023	--	-
Unigene0053095	7.36791	5.8015e-07	0.00161924	--	ROT84093.1 hypothetical protein C7M84_022723 [Penaeus vannamei]
Unigene0001284	-1.76965	6.36334e-07	0.00165765	ACT-1	AGT42326.1 cardiac muscle actin [Portunus trituberculatus]
Unigene0011107	4.63705	7.88315e-07	0.00192521	CLIPB4	XP_027224561.1 LOW QUALITY PROTEIN: uncharacterized protein LOC113816703 [Penaeus vannamei]
Unigene0031805	7.73296	9.03352e-07	0.00207638	CHIA	KAF2365895.1 Glycoside hydrolase family 18 catalytic domain [Trinorchestia longiramus]
Unigene0013869	4.44658	9.97449e-07	0.0021653	G2	XP_027222440.1 boophilin-G2-like [Penaeus vannamei]
Unigene0032055	-2.28779	1.27347e-06	0.002619	--	KAF2362097.1 hypothetical protein FHG87_007147 [Trinorchestia longiramus]
Unigene0000217	-3.60507	1.87324e-06	0.00365985	Act57B	XP_027220869.1 actin, muscle-like [Penaeus vannamei]
Unigene0044864	7.89178	2.08898e-06	0.003887	--	XP_027225015.1 uncharacterized protein LOC113817193 [Penaeus vannamei]
Unigene0007583	4.49374	2.20696e-06	0.00391986	--	XP_027219437.1 flocculation protein FLO11-like [Penaeus vannamei]
Unigene0042797	-3.69831	2.4113e-06	0.0040966	act-2	AGT42326.1 cardiac muscle actin [Portunus trituberculatus]/Select seq XM_068387216.1 PREDICTED: Palaemon carinicauda actin, muscle (LOC137653642), mRNA
Unigene0048711	12.1066	3.79186e-06	0.00617362	FABP7	AGB13925.1 fatty acid binding protein [Cherax quadricarinatus]
Unigene0028030	-2.51536	4.03859e-06	0.00631232	VP	XP_029844753.1 uncharacterized protein LOC115327829 [Ixodes scapularis]
Unigene0038931	7.55117	5.03511e-06	0.00756719	--	-
Unigene0007748	5.03003	6.11836e-06	0.00885463	--	XP_027233179.1 uncharacterized protein LOC113824617 [Penaeus vannamei]
Unigene0037672	-1.63267	8.21519e-06	0.0114646	--	-
Unigene0051027	4.39017	9.31924e-06	0.0125569	--	XP_022818122.1 uncharacterized protein LOC111350703 [Spodoptera litura]
Unigene0046211	9.97916	9.86748e-06	0.0128524	--	-
Unigene0029170	-10.7895	1.04054e-05	0.0131159	--	-
Unigene0010695	5.40285	1.20703e-05	0.0141381	--	XP_027225492.1 uncharacterized protein LOC113817637 [Penaeus vannamei]
Unigene0052648	4.26518	1.26637e-05	0.0141381	--	ROT76464.1 hypothetical protein C7M84_004954 [Penaeus vannamei]
Unigene0010233	-2.9145	1.20007e-05	0.0141381	NS1	KAE9530105.1 hypothetical protein AGLY_011567 [Aphis glycines]
Unigene0049352	-7.73761	1.25337e-05	0.0141381	--	-
Unigene0054699	9.78136	1.3271e-05	0.0144046	--	ROT66616.1 hypothetical protein C7M84_015415 [Penaeus vannamei]
Unigene0015904	8.89482	1.43629e-05	0.0151684	--	-
Unigene0000897	4.52356	1.48946e-05	0.0153159	--	-
Unigene0005636	6.73581	1.649e-05	0.0165217	SERPINB4	QEQ76264.1 serpin 1 [Macrobrachium nipponense]
Unigene0050957	-3.17327	2.00216e-05	0.0195586	TpnC47D	XP_027221337.1 troponin C, isotype gamma-like isoform X1 [Penaeus vannamei]
Unigene0012172	7.92586	2.07337e-05	0.0197602	--	ROT79731.1 hypothetical protein C7M84_001548 [Penaeus vannamei]
Unigene0001886	-1.79034	2.15812e-05	0.0200783	--	XP_027211270.1 organic cation transporter protein-like [Penaeus vannamei]
Unigene0054698	4.23461	2.30845e-05	0.0209774	--	PREDICTED: Palaemon carinicauda cuticlin-1-like (LOC137644973), mRNA
Unigene0036113	5.22365	2.42623e-05	0.0215466	--	RXG68154.1 hypothetical protein Avbf_00289 [Armadillidium vulgare]
Unigene0048533	3.69013	2.63862e-05	0.022912	--	-
Unigene0004915	6.88671	2.91564e-05	0.0242402	--	XP_027214193.1 uncharacterized protein LOC113807177 [Penaeus vannamei]
Unigene0000828	6.29155	2.8992e-05	0.0242402	--	AYP00098.1 cuticle protein, partial [Macrobrachium nipponense]
Unigene0042610	6.38945	3.50523e-05	0.0285348	--	XP_018019089.1 PREDICTED: putative mediator of RNA polymerase II transcription subunit 12 [Hyalella azteca]
Unigene0026729	6.42747	3.65541e-05	0.0286747	--	ROT85933.1 putative FK506-binding protein 4-like [Penaeus vannamei]
Unigene0053895	3.73552	3.66918e-05	0.0286747	--	-
Unigene0034635	2.65635	4.26189e-05	0.0326536	--	XP_027208920.1 extensin-1-like isoform X1 [Penaeus vannamei]
Unigene0019959	-4.21594	4.51969e-05	0.0339629	TpnC47D	XP_027230448.1 troponin C-like [Penaeus vannamei]
Unigene0008890	4.1819	4.78061e-05	0.0352457	--	XP_027235274.1 uncharacterized protein LOC113826583 [Penaeus vannamei]
Unigene0001951	7.2343	6.2008e-05	0.0448697	Cht10	XP_027218105.1 probable chitinase 10 isoform X4 [Penaeus vannamei]
Unigene0034370	6.06916	6.60702e-05	0.0469399	--	ROT74817.1 hypothetical protein C7M84_006679 [Penaeus vannamei]
