# Supplementary material for: Transcriptome Analysis Reveals the Molecular Mechanism Involved in Carotenoid Absorption and Metabolism in the Ridgetail White Prawn Exopalaemon carinicauda
Source: Animals (Basel). 2025 May 1;15(9):1314. doi: 10.3390/ani15091314 (PMC12071124; doi:10.3390/ani15091314)
Supplement: Supplementary file 1 [file animals-15-01314-s001.zip › Table S5 Information for the enriched KEGG pathways in GSEA analysis.xlsx]

## Sheet: Intestines_KEGG Pathway
id	name	ES	NES	NOM p-val	FDR q-val	Core_Genes	Genes
KO03440	Homologous recombination	0.828821	2.59151	0	0	Unigene0042505(RAD51D);Unigene0041817(--);Unigene0051572(RPA1);Unigene0049059(SEM1);Unigene0027215(ATM);Unigene0052815(--);Unigene0020493(EME1);Unigene0016990(mre11);Unigene0041816(BRCA2);Unigene0036771(brcc3);Unigene0020125(RAD54B);Unigene0049433(rpa2-b);Unigene0022075(Top3b);Unigene0032430(TOP3A);Unigene0051573(Rpa1);Unigene0051373(DNApol-delta);Unigene0036624(RAD51C);Unigene0021304(POLD2);Unig…	Unigene0002684(Rad51c);Unigene0012288(topbp1-A);Unigene0012976(BABAM1);Unigene0016615(Xrcc3);Unigene0016990(mre11);Unigene0019080(SEM1);Unigene0020125(RAD54B);Unigene0020493(EME1);Unigene0021304(POLD2);Unigene0022075(Top3b);Unigene0023131(--);Unigene0024878(babam2);Unigene0027215(ATM);Unigene0027216(--);Unigene0027217(--);Unigene0031420(--);Unigene0032429(Top3a);Unigene0032430(TOP3A);Unigene00366…
KO03030	DNA replication	0.831483	2.56716	0	0	Unigene0008818(Mcm5);Unigene0016437(CG13690);Unigene0004856(MCM6);Unigene0002552(POLA2);Unigene0056003(zmcm3);Unigene0051572(RPA1);Unigene0007209(mcm2);Unigene0052178(Prim2);Unigene0006683(pola1);Unigene0052815(--);Unigene0023663(mcm7-a);Unigene0024382(lig1);Unigene0021294(dpa);Unigene0049433(rpa2-b);Unigene0008942(Rfc5);Unigene0030877(Rfc4);Unigene0016264(FEN1);Unigene0038869(Pole3);Unigene00347…	Unigene0002552(POLA2);Unigene0004856(MCM6);Unigene0006662(RFC3);Unigene0006683(pola1);Unigene0007209(mcm2);Unigene0008818(Mcm5);Unigene0008942(Rfc5);Unigene0014055(RFC1);Unigene0016264(FEN1);Unigene0016437(CG13690);Unigene0017298(Rfc2);Unigene0020807(PCNA);Unigene0020808(PCNA);Unigene0021294(dpa);Unigene0021304(POLD2);Unigene0023605(--);Unigene0023663(mcm7-a);Unigene0024382(lig1);Unigene0025350(-…
KO04110	Cell cycle	0.69028	2.55168	0	0	Unigene0008818(Mcm5);Unigene0004856(MCM6);Unigene0017355(--);Unigene0035303(bub1);Unigene0043677(CYCE);Unigene0040274(SKP1);Unigene0034151(BMH1);Unigene0056003(zmcm3);Unigene0007209(mcm2);Unigene0025170(MAD2L1);Unigene0043579(CCNH);Unigene0027215(ATM);Unigene0012583(plk1);Unigene0011432(ORC3);Unigene0039176(--);Unigene0035302(Bub1b);Unigene0030827(SMAD3);Unigene0028956(CCNB3);Unigene0023663(mcm7-…	Unigene0000176(MAD1L1);Unigene0000260(CDC6);Unigene0000354(ORC1);Unigene0001089(PRKDC);Unigene0001477(prkdc);Unigene0002414(pkmyt1);Unigene0002427(CCND2);Unigene0003931(CDK7);Unigene0004856(MCM6);Unigene0006074(SMAD2);Unigene0006316(APC10);Unigene0006406(ORC5);Unigene0006499(--);Unigene0006500(PRKDC);Unigene0006940(Skp2);Unigene0007100(Rbl1);Unigene0007209(mcm2);Unigene0008169(Chek2);Unigene00088…
KO03430	Mismatch repair	0.869381	2.46447	0	0	Unigene0051572(RPA1);Unigene0052815(--);Unigene0019138(MLH1);Unigene0024382(lig1);Unigene0049433(rpa2-b);Unigene0008942(Rfc5);Unigene0030877(Rfc4);Unigene0051573(Rpa1);Unigene0006662(RFC3);Unigene0020807(PCNA);Unigene0020808(PCNA);Unigene0047260(EXO1);Unigene0051373(DNApol-delta);Unigene0034820(Msh6);Unigene0024926(MSH2);Unigene0021304(POLD2);Unigene0054607(MSH3);Unigene0023784(MLH3);Unigene00172…	Unigene0005028(PMS2);Unigene0006662(RFC3);Unigene0008942(Rfc5);Unigene0012919(MLH3);Unigene0012920(MLH3);Unigene0014055(RFC1);Unigene0017298(Rfc2);Unigene0019138(MLH1);Unigene0019139(MLH1);Unigene0019140(MLH1);Unigene0020807(PCNA);Unigene0020808(PCNA);Unigene0021304(POLD2);Unigene0023784(MLH3);Unigene0023785(MLH3);Unigene0024382(lig1);Unigene0024926(MSH2);Unigene0030877(Rfc4);Unigene0034820(Msh6)…
KO03420	Nucleotide excision repair	0.693655	2.30364	0	0	Unigene0012460(ERCC4);Unigene0001103(Gtf2h2);Unigene0051572(RPA1);Unigene0043579(CCNH);Unigene0052815(--);Unigene0024382(lig1);Unigene0049433(rpa2-b);Unigene0008942(Rfc5);Unigene0030877(Rfc4);Unigene0012459(ERCC4);Unigene0038869(Pole3);Unigene0003931(CDK7);Unigene0034775(Pole);Unigene0051573(Rpa1);Unigene0006662(RFC3);Unigene0020807(PCNA);Unigene0020808(PCNA);Unigene0051373(DNApol-delta);Unigene0…	Unigene0001103(Gtf2h2);Unigene0003931(CDK7);Unigene0005038(ERCC2);Unigene0005897(ERCC6);Unigene0006662(RFC3);Unigene0008177(GTF2H4);Unigene0008942(Rfc5);Unigene0011415(--);Unigene0011416(ercc5);Unigene0012458(ERCC4);Unigene0012459(ERCC4);Unigene0012460(ERCC4);Unigene0014055(RFC1);Unigene0014450(ERCC8);Unigene0016542(Roc1a);Unigene0017298(Rfc2);Unigene0018466(CUL4B);Unigene0018996(--);Unigene00208…
KO03460	Fanconi anemia pathway	0.680307	2.29979	0	0	Unigene0012460(ERCC4);Unigene0034154(--);Unigene0041817(--);Unigene0051572(RPA1);Unigene0052815(--);Unigene0020493(EME1);Unigene0019138(MLH1);Unigene0050426(slx1a);Unigene0041816(BRCA2);Unigene0049433(rpa2-b);Unigene0056754(FANCD2);Unigene0026740(Rmi1);Unigene0022075(Top3b);Unigene0012459(ERCC4);Unigene0056755(FANCD2);Unigene0032430(TOP3A);Unigene0026742(--);Unigene0051573(Rpa1);Unigene0032121(AT…	Unigene0002684(Rad51c);Unigene0003290(POLI);Unigene0003293(DNApol-iota);Unigene0003531(--);Unigene0005028(PMS2);Unigene0010029(Fanci);Unigene0010030(FANCI);Unigene0011939(Faap24);Unigene0012061(creB);Unigene0012458(ERCC4);Unigene0012459(ERCC4);Unigene0012460(ERCC4);Unigene0012771(--);Unigene0012772(--);Unigene0012773(--);Unigene0013602(FAN1);Unigene0014992(CENPS);Unigene0019138(MLH1);Unigene00191…
KO03410	Base excision repair	0.733221	2.29075	0	0	Unigene0028819(Neil3);Unigene0007524(apex1);Unigene0028816(NEIL3);Unigene0041425(Parp1);Unigene0024382(lig1);Unigene0016264(FEN1);Unigene0038869(Pole3);Unigene0034775(Pole);Unigene0020807(PCNA);Unigene0020808(PCNA);Unigene0023878(Dsp1);Unigene0051373(DNApol-delta);Unigene0047890(POLE2);Unigene0052627(POLB);Unigene0007689(XRCC1);Unigene0026324(Neil1);Unigene0021304(POLD2);Unigene0040546(apn-1);Uni…	Unigene0000636(Parp2);Unigene0004572(Poll);Unigene0005904(Dsp1);Unigene0007524(apex1);Unigene0007689(XRCC1);Unigene0016264(FEN1);Unigene0018769(LIG3);Unigene0019342(Parp3);Unigene0020807(PCNA);Unigene0020808(PCNA);Unigene0021304(POLD2);Unigene0023878(Dsp1);Unigene0024382(lig1);Unigene0025164(SMUG1);Unigene0026324(Neil1);Unigene0026325(--);Unigene0026392(Lig3);Unigene0026537(TDG);Unigene0026627(Pa…
KO03013	RNA transport	0.546937	2.16788	0	0	Unigene0017652(PAB8);Unigene0046527(--);Unigene0042108(SNUPN);Unigene0015658(NUP43);Unigene0001577(npp-22);Unigene0008576(--);Unigene0042537(Nup133);Unigene0046482(--);Unigene0057838(--);Unigene0037128(DDX39B);Unigene0048484(Eif3b);Unigene0037993(--);Unigene0048175(tsu);Unigene0001217(--);Unigene0018811(THOC3);Unigene0021536(Nup37);Unigene0050145(EIF4E2);Unigene0027300(DDX39B);Unigene0056138(EIF3…	Unigene0000417(REFA1);Unigene0000454(--);Unigene0000818(Nup54);Unigene0001217(--);Unigene0001318(Sra-1);Unigene0001577(npp-22);Unigene0001584(--);Unigene0001639(--);Unigene0002222(Cbp20-B);Unigene0002357(eIF3a);Unigene0003395(--);Unigene0004001(Upf1);Unigene0004250(Alyref);Unigene0004316(nup93);Unigene0004551(EIF4E);Unigene0004727(--);Unigene0004939(--);Unigene0006269(THOC2);Unigene0006270(THOC2)…
KO00670	One carbon pool by folate	0.692657	1.90752	0	0.00325528	Unigene0044250(Tyms);Unigene0048088(MTHFS);Unigene0001684(SHMT1);Unigene0022936(AMT);Unigene0014556(MTFMT);Unigene0056773(MTHFR);Unigene0017279(Mthfd1);Unigene0009055(DHFR);Unigene0022053(SHMT1);Unigene0023809(ATIC);Unigene0025517(SHM1);Unigene0023810(ATIC);Unigene0008556(MTR);Unigene0031893(GART);	Unigene0000718(MTHFD2L);Unigene0001684(SHMT1);Unigene0006337(Ftcd);Unigene0008556(MTR);Unigene0009055(DHFR);Unigene0014556(MTFMT);Unigene0017279(Mthfd1);Unigene0022053(SHMT1);Unigene0022936(AMT);Unigene0023809(ATIC);Unigene0023810(ATIC);Unigene0025517(SHM1);Unigene0031893(GART);Unigene0034964(SHMT2);Unigene0036529(GART);Unigene0041159(ATIC);Unigene0041160(ATIC);Unigene0044250(Tyms);Unigene0048088…
KO03040	Spliceosome	0.474337	1.86647	0	0.00524744	Unigene0045279(CTNNBL1);Unigene0007472(TRA2B);Unigene0001789(SmD1);Unigene0040248(PLRG1);Unigene0033644(sf3b3);Unigene0037128(DDX39B);Unigene0048175(tsu);Unigene0043358(hsc71);Unigene0011243(PRPF19);Unigene0018811(THOC3);Unigene0048356(Prpf4);Unigene0030200(SmD3);Unigene0002685(bcas2);Unigene0013000(LSM7);Unigene0019514(CWC15);Unigene0040736(SNU13);Unigene0027300(DDX39B);Unigene0006943(SRSF2);Uni…	Unigene0001469(WBP11);Unigene0001639(--);Unigene0001643(Prpf19);Unigene0001789(SmD1);Unigene0001902(Isy1);Unigene0002051(PHUM222080);Unigene0002222(Cbp20-B);Unigene0002310(SNRNP200);Unigene0002311(SNRNP200);Unigene0002469(Cwc15);Unigene0002681(Snrpb2);Unigene0002685(bcas2);Unigene0002779(HSPA1B);Unigene0002780(hsp70);Unigene0003435(LSM4);Unigene0004250(Alyref);Unigene0005982(RBM25);Unigene0005983…
KO03020	RNA polymerase	0.635124	1.81736	0.00168067	0.0101695	Unigene0036015(POLR2G);Unigene0048743(Rpb10);Unigene0016514(Polr1c);Unigene0022782(POLR3B);Unigene0057883(TWISTNB);Unigene0057206(POLR2H);Unigene0008170(POLR3E);Unigene0007352(--);Unigene0054074(POLR2E);Unigene0010261(ZNRD1);Unigene0009829(Polr3h);Unigene0039035(POLR3D);Unigene0041767(RpII140);Unigene0040459(rpoC1);Unigene0048927(RPS13);Unigene0031323(Polr2c);Unigene0007351(--);	Unigene0000199(POLR2D);Unigene0005693(RpII215);Unigene0007351(--);Unigene0007352(--);Unigene0008170(POLR3E);Unigene0009829(Polr3h);Unigene0010261(ZNRD1);Unigene0011605(RpII15);Unigene0012677(polr1d);Unigene0014231(Polr2f);Unigene0016514(Polr1c);Unigene0017831(Polr3f);Unigene0019914(POLR2K);Unigene0020204(Polr3c);Unigene0020552(RpII215);Unigene0022782(POLR3B);Unigene0031323(Polr2c);Unigene0036015(…
KO00510	N-Glycan biosynthesis	0.555409	1.78945	0	0.0117187	Unigene0020382(CG7840);Unigene0021520(mgat4b);Unigene0030030(MAN2A1);Unigene0008248(Dpagt1);Unigene0049513(Ost48);Unigene0018479(ALG8);Unigene0033682(alg11);Unigene0002938(Alg14);Unigene0029332(Mgat4c);Unigene0030960(Alg10b);Unigene0021083(STT3B);Unigene0033491(Mgat2);Unigene0030524(RPN2);Unigene0021522(--);Unigene0025813(Tusc3);Unigene0032470(Mogs);Unigene0013001(Alg9);Unigene0030566(--);Unigene…	Unigene0002387(alpha-Man-Ia);Unigene0002938(Alg14);Unigene0003534(Mgat1);Unigene0008248(Dpagt1);Unigene0009172(ALG6);Unigene0012191(Alg13);Unigene0012940(RPN1);Unigene0012941(--);Unigene0013001(Alg9);Unigene0013510(wol);Unigene0013511(wol);Unigene0014974(SUS4);Unigene0015544(STT3A);Unigene0016530(--);Unigene0018261(--);Unigene0018479(ALG8);Unigene0020381(CBG09584);Unigene0020382(CG7840);Unigene00…
KO00511	Other glycan degradation	0.587538	1.79436	0.00168919	0.0119676	Unigene0032283(fdl);Unigene0036172(Gba);Unigene0014531(MAN2B1);Unigene0037990(MAN2C1);Unigene0011328(Man2b1);Unigene0030287(HEXB);Unigene0042470(Gba2);Unigene0025839(MAN2A1);Unigene0047762(Aga);Unigene0001106(Hexa);Unigene0000378(ENGASE);Unigene0017929(Hexb);Unigene0034492(fdl);Unigene0049719(HEXB);Unigene0038710(HEXB);Unigene0046391(Fuca2);Unigene0025761(fdl);Unigene0028153(fdl);Unigene0001340(G…	Unigene0000378(ENGASE);Unigene0001106(Hexa);Unigene0001340(Gba);Unigene0002454(Glb1);Unigene0002959(MANBA);Unigene0002961(MANBA);Unigene0003250(fdl);Unigene0011320(Gba);Unigene0011328(Man2b1);Unigene0012401(BRAFLDRAFT_56888);Unigene0012402(Fuca2);Unigene0012565(BRAFLDRAFT_56888);Unigene0012829(fdl);Unigene0013918(GLB1);Unigene0014531(MAN2B1);Unigene0017929(Hexb);Unigene0019667(Hexd);Unigene002077…
KO03018	RNA degradation	0.504902	1.77296	0	0.0126962	Unigene0017652(PAB8);Unigene0019074(MTREX);Unigene0002698(SKI3);Unigene0051287(PNLDC1);Unigene0002699(--);Unigene0014665(Eno);Unigene0034249(WDR61);Unigene0013000(LSM7);Unigene0048673(Exosc7);Unigene0040083(Dcps);Unigene0034575(EXOSC5);Unigene0019072(MTREX);Unigene0002697(ttc37);Unigene0016457(exosc6);Unigene0051403(LSM3);Unigene0055563(DHX36);Unigene0049058(LSM3A);Unigene0047926(EXOSC3);Unigene0…	Unigene0000937(CNOT7);Unigene0002697(ttc37);Unigene0002698(SKI3);Unigene0002699(--);Unigene0003190(Btg4);Unigene0003435(LSM4);Unigene0005426(ZNF296);Unigene0006407(SKIV2L);Unigene0008114(LSM6);Unigene0008299(Tent4b);Unigene0009426(Rat1);Unigene0009878(EXOSC4);Unigene0013000(LSM7);Unigene0013717(Patl1);Unigene0014624(CNOT2);Unigene0014665(Eno);Unigene0014850(pabpc1a);Unigene0014853(Pabpc1);Unigene…
KO03450	Non-homologous end-joining	0.707971	1.77816	0.00341297	0.012721	Unigene0038684(pol4);Unigene0016990(mre11);Unigene0016264(FEN1);Unigene0001089(PRKDC);Unigene0006500(PRKDC);Unigene0028281(LIG4);Unigene0055856(rad50);Unigene0035168(DCLRE1C);	Unigene0001089(PRKDC);Unigene0001477(prkdc);Unigene0004572(Poll);Unigene0006499(--);Unigene0006500(PRKDC);Unigene0016264(FEN1);Unigene0016990(mre11);Unigene0028281(LIG4);Unigene0028282(LIG4);Unigene0033349(XRCC6);Unigene0035168(DCLRE1C);Unigene0038659(Xrcc5);Unigene0038660(--);Unigene0038683(DNTT);Unigene0038684(pol4);Unigene0046485(--);Unigene0055856(rad50)
KO05166	HTLV-I infection	0.454493	1.76284	0	0.0136886	Unigene0043677(CYCE);Unigene0057684(--);Unigene0025170(MAD2L1);Unigene0027215(ATM);Unigene0030827(SMAD3);Unigene0050205(bub3);Unigene0014891(Cdc23);Unigene0035961(E2F3);Unigene0020670(Espl1);Unigene0032121(ATR);Unigene0033391(CCNA2);Unigene0031535(Tip60);Unigene0030763(Cdc20);Unigene0042225(ANT);Unigene0024199(PIK3CA);Unigene0052627(POLB);Unigene0053093(ccnb1);Unigene0014904(CDK3);Unigene0029299(…	Unigene0000148(Kat2a);Unigene0000176(MAD1L1);Unigene0001500(cact);Unigene0002225(porin);Unigene0002226(VDAC2);Unigene0002427(CCND2);Unigene0003802(CAL1);Unigene0004244(ACVR1B);Unigene0004432(RE1);Unigene0004832(Pp2B-14D);Unigene0005023(CanB2);Unigene0005080(--);Unigene0006074(SMAD2);Unigene0006316(APC10);Unigene0006637(--);Unigene0007963(--);Unigene0008169(Chek2);Unigene0008693(ELK3);Unigene00102…
KO03015	mRNA surveillance pathway	0.492273	1.75378	0	0.0143877	Unigene0017652(PAB8);Unigene0054663(CPSF3);Unigene0028189(Smg6);Unigene0037128(DDX39B);Unigene0048175(tsu);Unigene0031231(rngtt);Unigene0006025(fip1l1);Unigene0027300(DDX39B);Unigene0008378(Wdr82);Unigene0016531(Clp);Unigene0053124(rnps1-a);Unigene0010841(magoh);Unigene0004250(Alyref);Unigene0020059(ALYREF);Unigene0044035(Hel25E);Unigene0001639(--);Unigene0036514(HBS1L);Unigene0017986(CP29B);Unig…	Unigene0000075(Smg1);Unigene0001639(--);Unigene0002222(Cbp20-B);Unigene0004001(Upf1);Unigene0004226(CSTF1);Unigene0004250(Alyref);Unigene0004713(--);Unigene0004764(Hrb27C);Unigene0005076(Rbp6);Unigene0005218(Papolg);Unigene0006025(fip1l1);Unigene0006497(SPAC328.05);Unigene0007501(Nxf1);Unigene0007679(Rnmt);Unigene0008378(Wdr82);Unigene0008797(--);Unigene0009173(CSTF3);Unigene0009174(su(f));Unigen…
KO03050	Proteasome	0.5544	1.74156	0	0.0159387	Unigene0049059(SEM1);Unigene0054717(Psmb7);Unigene0019080(SEM1);Unigene0034036(psmd11a);Unigene0057199(PSMA5);Unigene0042823(psmb3);Unigene0016850(Psmb2);Unigene0012417(PSMA1);Unigene0009777(Psmb5);Unigene0006857(--);Unigene0052840(PSMD2);Unigene0027090(Rpt2);Unigene0016394(Rpn7);Unigene0023004(psma7);Unigene0009419(PSMA4);Unigene0036682(PSME3);Unigene0053097(PSMD1);Unigene0053098(Rpn2);Unigene00…	Unigene0002713(Rpt6);Unigene0003688(psma2);Unigene0006188(PSME4);Unigene0006857(--);Unigene0007479(PSMC6);Unigene0007480(PSMC6);Unigene0007481(PSMC6);Unigene0009419(PSMA4);Unigene0009777(Psmb5);Unigene0012417(PSMA1);Unigene0015245(Psmc4);Unigene0016394(Rpn7);Unigene0016850(Psmb2);Unigene0018040(Rpn8);Unigene0018441(psmb4);Unigene0018442(psmb4);Unigene0019080(SEM1);Unigene0022892(PSMA6);Unigene002…
KO00604	Glycosphingolipid biosynthesis - ganglio series	0.686217	1.71272	0.00540541	0.0177789	Unigene0032283(fdl);Unigene0030287(HEXB);Unigene0001106(Hexa);Unigene0017929(Hexb);Unigene0034492(fdl);Unigene0049719(HEXB);Unigene0038710(HEXB);Unigene0025761(fdl);Unigene0028153(fdl);	Unigene0001106(Hexa);Unigene0002454(Glb1);Unigene0003250(fdl);Unigene0006691(Slc33a1);Unigene0012829(fdl);Unigene0013918(GLB1);Unigene0017929(Hexb);Unigene0023447(HEXA);Unigene0025761(fdl);Unigene0028153(fdl);Unigene0030287(HEXB);Unigene0032283(fdl);Unigene0034492(fdl);Unigene0038710(HEXB);Unigene0042606(GLB1);Unigene0049719(HEXB)
KO03022	Basal transcription factors	0.555002	1.71524	0.00321027	0.0180271	Unigene0001103(Gtf2h2);Unigene0043579(CCNH);Unigene0018518(GTF2E1);Unigene0003931(CDK7);Unigene0029299(tbpl1);Unigene0017792(TAF5);Unigene0024623(TAF3);Unigene0023210(Taf6l);Unigene0005038(ERCC2);Unigene0030098(Tfb1);Unigene0019521(--);Unigene0054960(TfIIFalpha);Unigene0050904(MNAT1);Unigene0022903(GTF2H3);Unigene0008177(GTF2H4);Unigene0018198(TAF9);Unigene0040667(Tbp);Unigene0018996(--);Unigene0…	Unigene0001103(Gtf2h2);Unigene0003931(CDK7);Unigene0004662(TfIIB);Unigene0005038(ERCC2);Unigene0008177(GTF2H4);Unigene0008232(Taf4);Unigene0010939(TAF10);Unigene0011009(GTF2E2);Unigene0017291(taf8);Unigene0017792(TAF5);Unigene0018198(TAF9);Unigene0018518(GTF2E1);Unigene0018757(TAF12);Unigene0018996(--);Unigene0019521(--);Unigene0019720(Taf11);Unigene0022903(GTF2H3);Unigene0023210(Taf6l);Unigene00…
KO00513	Various types of N-glycan biosynthesis	0.506874	1.72	0.003125	0.0185183	Unigene0032283(fdl);Unigene0021520(mgat4b);Unigene0030030(MAN2A1);Unigene0021588(FucTC);Unigene0049513(Ost48);Unigene0030287(HEXB);Unigene0033682(alg11);Unigene0002938(Alg14);Unigene0029332(Mgat4c);Unigene0001106(Hexa);Unigene0017929(Hexb);Unigene0034492(fdl);Unigene0021083(STT3B);Unigene0033491(Mgat2);Unigene0030524(RPN2);Unigene0021522(--);Unigene0030027(fut-5);Unigene0049719(HEXB);Unigene00387…	Unigene0001106(Hexa);Unigene0001291(FucTA);Unigene0002387(alpha-Man-Ia);Unigene0002938(Alg14);Unigene0003250(fdl);Unigene0003534(Mgat1);Unigene0006113(--);Unigene0006114(--);Unigene0009942(FucTC);Unigene0012097(FucTA);Unigene0012191(Alg13);Unigene0012829(fdl);Unigene0012940(RPN1);Unigene0012941(--);Unigene0013001(Alg9);Unigene0014974(SUS4);Unigene0015544(STT3A);Unigene0015735(FucTA);Unigene001792…
KO04979	Cholesterol metabolism	0.540373	1.72368	0.00672269	0.0187292	Unigene0007936(--);Unigene0044744(DERP2);Unigene0003119(LRP2);Unigene0044784(Lrp2);Unigene0003120(Lrp2);Unigene0001396(Abca1);Unigene0028471(Soat1);Unigene0000290(Npc2a);Unigene0019926(Npc1b);Unigene0058016(crtK);Unigene0044406(LIPF);Unigene0040987(--);Unigene0048211(Npc1);Unigene0045667(--);	Unigene0000290(Npc2a);Unigene0001396(Abca1);Unigene0002225(porin);Unigene0002226(VDAC2);Unigene0003119(LRP2);Unigene0003120(Lrp2);Unigene0007936(--);Unigene0009562(Start1);Unigene0013579(pes);Unigene0015597(ESR16);Unigene0016927(Pol);Unigene0017729(NPC2);Unigene0019477(lipl-1);Unigene0019629(LIPF);Unigene0019926(Npc1b);Unigene0020832(--);Unigene0020833(NPC1);Unigene0022228(Npc1);Unigene0022229(NP…
KO05203	Viral carcinogenesis	0.445163	1.71568	0	0.0188249	Unigene0001103(Gtf2h2);Unigene0043677(CYCE);Unigene0034151(BMH1);Unigene0045810(HDAC10);Unigene0018518(GTF2E1);Unigene0003504(Casp2);Unigene0033391(CCNA2);Unigene0030763(Cdc20);Unigene0006940(Skp2);Unigene0024199(PIK3CA);Unigene0034840(Hdac11);Unigene0052627(POLB);Unigene0029587(cdk1);Unigene0014904(CDK3);Unigene0029299(tbpl1);Unigene0033685(--);Unigene0007100(Rbl1);Unigene0024311(CREB3L2);Unigen…	Unigene0000148(Kat2a);Unigene0000176(MAD1L1);Unigene0001033(USP7);Unigene0001103(Gtf2h2);Unigene0001500(cact);Unigene0001914(rho-1);Unigene0002190(RHOA);Unigene0002427(CCND2);Unigene0002533(RAC1);Unigene0003504(Casp2);Unigene0003506(--);Unigene0003804(His4);Unigene0004259(--);Unigene0004432(RE1);Unigene0004662(TfIIB);Unigene0005080(--);Unigene0006940(Skp2);Unigene0007100(Rbl1);Unigene0007963(--);…
KO04120	Ubiquitin mediated proteolysis	0.444932	1.69575	0	0.0207303	Unigene0040274(SKP1);Unigene0027196(UBC2);Unigene0008741(GF21161);Unigene0038664(Rhobtb1);Unigene0033310(HERC1);Unigene0014891(Cdc23);Unigene0011243(PRPF19);Unigene0030763(Cdc20);Unigene0006940(Skp2);Unigene0001730(SAE1);Unigene0028260(DDB2);Unigene0000094(UBE2G2);Unigene0020399(Ubc2);Unigene0011635(utp13);Unigene0025299(ANAPC5);Unigene0019351(ANAPC2);Unigene0022352(siah1);Unigene0053588(--);Unig…	Unigene0000094(UBE2G2);Unigene0000416(Diap1);Unigene0001040(COP1);Unigene0001643(Prpf19);Unigene0001730(SAE1);Unigene0003555(HERC1);Unigene0003745(Trim37);Unigene0006118(CUL2);Unigene0006119(CUL2);Unigene0006316(APC10);Unigene0006354(Pias1);Unigene0006750(UBE2G2);Unigene0006889(Cblb);Unigene0006940(Skp2);Unigene0007023(Ubox5);Unigene0007790(UBE2Q1);Unigene0008584(UBC28);Unigene0008585(UBC28);Unig…
KO04340	Hedgehog signaling pathway	0.565831	1.66874	0.00504202	0.0283477	Unigene0003119(LRP2);Unigene0044784(Lrp2);Unigene0042525(Smo);Unigene0003120(Lrp2);Unigene0040464(--);Unigene0010495(GPR161);Unigene0004485(ptc);Unigene0009029(rdx);Unigene0030528(SUFU);Unigene0017128(--);Unigene0002427(CCND2);Unigene0005201(KRP85);Unigene0006982(CSNK1E);Unigene0042526(smo);	Unigene0002427(CCND2);Unigene0003119(LRP2);Unigene0003120(Lrp2);Unigene0004482(ptc);Unigene0004483(PTCH2);Unigene0004485(ptc);Unigene0005201(KRP85);Unigene0006982(CSNK1E);Unigene0009029(rdx);Unigene0010495(GPR161);Unigene0014056(Cul3);Unigene0015322(CSNK1A1);Unigene0017128(--);Unigene0021870(ccnd2);Unigene0023796(Pka-C1);Unigene0023998(CSNK1G1);Unigene0024213(kif7);Unigene0030528(SUFU);Unigene003…
KO04550	Signaling pathways regulating pluripotency of stem cells	0.476476	1.65046	0	0.0311732	Unigene0039924(fzd2);Unigene0030996(WNT4);Unigene0042136(egg);Unigene0030827(SMAD3);Unigene0047232(--);Unigene0057519(--);Unigene0020664(--);Unigene0024199(PIK3CA);Unigene0042134(egg);Unigene0057435(WNT2B);Unigene0024091(egg);Unigene0030841(egg);Unigene0015886(SMAD4);Unigene0020884(PcgF3);Unigene0057520(Rif1);Unigene0018405(hop);Unigene0024198(PIK3CA);Unigene0024093(--);Unigene0053392(zfh2);Unige…	Unigene0002264(OTX1);Unigene0006074(SMAD2);Unigene0008718(isl2a);Unigene0009945(Wnt5b);Unigene0010275(--);Unigene0011257(BMPR2);Unigene0011896(--);Unigene0011897(JARID2);Unigene0011898(--);Unigene0011899(--);Unigene0011910(drk);Unigene0012107(Pik3cb);Unigene0012356(BMP2);Unigene0012427(Ras85D);Unigene0015886(SMAD4);Unigene0016739(MAPK14);Unigene0018132(nau);Unigene0018405(hop);Unigene0019468(fgfr…
KO01200	Carbon metabolism	0.420598	1.65699	0	0.0314331	Unigene0033789(ADH5);Unigene0001684(SHMT1);Unigene0055183(FBP1);Unigene0014665(Eno);Unigene0005974(Gapdh);Unigene0032132(RPE);Unigene0006485(SAT5);Unigene0022936(AMT);Unigene0027961(Pcca);Unigene0023560(FBP1);Unigene0042223(tpi1a);Unigene0047204(MDH1);Unigene0051526(Ald1);Unigene0039706(PGAM2);Unigene0056773(MTHFR);Unigene0010861(GLDC);Unigene0022053(SHMT1);Unigene0031299(tdcB);Unigene0051677(Suc…	Unigene0000092(RGN);Unigene0000320(Acox1);Unigene0000675(ADH5);Unigene0001684(SHMT1);Unigene0002175(Pgk);Unigene0002585(ALDOA);Unigene0002869(PGAM1);Unigene0003684(TPIP1);Unigene0004050(Fdh);Unigene0005974(Gapdh);Unigene0006048(Pdhx);Unigene0006056(FH);Unigene0006361(Tktl2);Unigene0006458(GCSH);Unigene0006485(SAT5);Unigene0007140(GAPB);Unigene0007141(GAPB);Unigene0007632(ACOX3);Unigene0008470(Had…
KO00970	Aminoacyl-tRNA biosynthesis	0.499055	1.65229	0	0.0315452	Unigene0051379(VARS1);Unigene0048536(FARS2);Unigene0002700(IARS2);Unigene0015584(Nars2);Unigene0014556(MTFMT);Unigene0021947(LARS2);Unigene0028719(RARS2);Unigene0004820(SEPSECS);Unigene0020214(DARS2);Unigene0049788(AlaRS-m);Unigene0017172(rars1);Unigene0049787(AlaRS-m);Unigene0038563(EARS2);Unigene0017251(Pars2);Unigene0021467(LARS1);Unigene0045519(hars);Unigene0048959(TyrRS-m);Unigene0053154(Glu…	Unigene0002475(WARS1);Unigene0002700(IARS2);Unigene0004820(SEPSECS);Unigene0005143(farsa);Unigene0005906(Vars1);Unigene0006103(--);Unigene0006104(LARS2);Unigene0006105(Lars2);Unigene0011528(Gars1);Unigene0011843(mars1);Unigene0012917(GlnRS);Unigene0013158(BRAFLDRAFT_270748);Unigene0014508(gatA);Unigene0014556(MTFMT);Unigene0015584(Nars2);Unigene0017172(rars1);Unigene0017251(Pars2);Unigene0020214(…
KO04914	Progesterone-mediated oocyte maturation	0.476267	1.63661	0.0015625	0.035953	Unigene0035303(bub1);Unigene0025170(MAD2L1);Unigene0012583(plk1);Unigene0035302(Bub1b);Unigene0028956(CCNB3);Unigene0014891(Cdc23);Unigene0033391(CCNA2);Unigene0024199(PIK3CA);Unigene0029587(cdk1);Unigene0053093(ccnb1);Unigene0014904(CDK3);Unigene0012624(Spdya);Unigene0002414(pkmyt1);Unigene0025299(ANAPC5);Unigene0020182(cpeb1-b);Unigene0047278(aur);Unigene0024517(HSP90AB1);Unigene0019351(ANAPC2)…	Unigene0000176(MAD1L1);Unigene0002414(pkmyt1);Unigene0006316(APC10);Unigene0008440(--);Unigene0010275(--);Unigene0012107(Pik3cb);Unigene0012427(Ras85D);Unigene0012437(Fzr1);Unigene0012583(plk1);Unigene0012624(Spdya);Unigene0013853(Rps6ka3);Unigene0014741(APC10);Unigene0014891(Cdc23);Unigene0014904(CDK3);Unigene0015628(APC10);Unigene0016739(MAPK14);Unigene0016975(ADCY3);Unigene0017501(bsk);Unigene…
KO05322	Systemic lupus erythematosus	0.589292	1.62454	0.00823723	0.0395853	Unigene0029703(H3-I);Unigene0001789(SmD1);Unigene0027008(His2A);Unigene0030200(SmD3);Unigene0012396(H3-I);Unigene0008811(SmB);Unigene0010379(H2BC1);Unigene0028986(His3.3A);Unigene0050931(His2B);Unigene0003804(His4);Unigene0034523(His2A);	Unigene0001789(SmD1);Unigene0002366(Os03g0162200);Unigene0003804(His4);Unigene0008811(SmB);Unigene0010379(H2BC1);Unigene0010572(Macroh2a1);Unigene0012396(H3-I);Unigene0020946(His3.3A);Unigene0027008(His2A);Unigene0028820(HIS2B);Unigene0028821(HIS2B);Unigene0028986(His3.3A);Unigene0029703(H3-I);Unigene0030200(SmD3);Unigene0032491(Actn);Unigene0032492(Actn);Unigene0033076(H2AZ1);Unigene0034523(His2…
KO03008	Ribosome biogenesis in eukaryotes	0.438326	1.61989	0.00312989	0.0403584	Unigene0015214(UTP21);Unigene0049065(EMG1);Unigene0017070(NHP2);Unigene0021234(Fib);Unigene0000125(Nop60B);Unigene0040736(SNU13);Unigene0028194(Utp4);Unigene0020280(REXO5);Unigene0030865(NOP58);Unigene0048567(RPP25);Unigene0047810(--);Unigene0046907(HEATR1);Unigene0057095(GSP1);Unigene0032223(nop10);Unigene0007788(Wdr3);Unigene0047777(POP1);Unigene0026204(PEX6);Unigene0043000(Rexo1);Unigene004249…	Unigene0000125(Nop60B);Unigene0000454(--);Unigene0001584(--);Unigene0001994(Rexo2);Unigene0003395(--);Unigene0004245(Spata5);Unigene0004246(--);Unigene0004529(DROSHA);Unigene0004639(Utp14b);Unigene0004727(--);Unigene0004739(NOB1);Unigene0005168(REX3);Unigene0005645(Tbl3);Unigene0007163(FAM32A);Unigene0007501(Nxf1);Unigene0007788(Wdr3);Unigene0008079(Utp18);Unigene0008237(ftsH);Unigene0008294(csnk…
KO04614	Renin-angiotensin system	0.51326	1.60263	0.00160256	0.0468917	Unigene0040555(ANPEP);Unigene0009688(ERAP1);Unigene0005068(ANPEP);Unigene0002717(ANPEP);Unigene0041925(ACE);Unigene0003042(Ace);Unigene0021805(ENPEP);Unigene0013809(ENPEP);Unigene0021806(ENPEP);Unigene0050885(Prep);Unigene0054626(ANPEP);Unigene0050884(Prep);Unigene0046645(CTSA);Unigene0056571(Thop1);Unigene0010610(--);Unigene0027847(APN2);	Unigene0000698(ANPEP);Unigene0002717(ANPEP);Unigene0002719(Anpep);Unigene0002987(Ace);Unigene0002988(Ace);Unigene0003042(Ace);Unigene0005068(ANPEP);Unigene0007795(ANPEP);Unigene0008167(CTSA);Unigene0009688(ERAP1);Unigene0010610(--);Unigene0012516(Ace);Unigene0013809(ENPEP);Unigene0020239(Erap1);Unigene0020240(ANPEP);Unigene0020667(SCPL18);Unigene0021805(ENPEP);Unigene0021806(ENPEP);Unigene0027348…
KO01523	Antifolate resistance	0.499362	1.59428	0.0031348	0.0500507	Unigene0044250(Tyms);Unigene0053781(ABCC4);Unigene0001684(SHMT1);Unigene0027083(GGH1);Unigene0056773(MTHFR);Unigene0044849(Abcc1);Unigene0009055(DHFR);Unigene0022053(SHMT1);Unigene0005867(ABCC1);Unigene0023809(ATIC);Unigene0044850(Abcc2);Unigene0025517(SHM1);Unigene0053782(ABCC4);Unigene0023810(ATIC);Unigene0053785(ABCC4);Unigene0053783(ABCC4);Unigene0027084(GGH);Unigene0031893(GART);Unigene00502…	Unigene0001369(GGH);Unigene0001684(SHMT1);Unigene0002591(GGH);Unigene0005866(ABCC1);Unigene0005867(ABCC1);Unigene0007963(--);Unigene0009050(ABCC1);Unigene0009055(DHFR);Unigene0009360(ABCC1);Unigene0010659(CHUK);Unigene0010660(chuk);Unigene0014363(Folr1);Unigene0015512(IZUMO1R);Unigene0017996(GGH);Unigene0018767(ABCC1);Unigene0021048(Abcc12);Unigene0022053(SHMT1);Unigene0023809(ATIC);Unigene002381…
KO04640	Hematopoietic cell lineage	0.567639	1.58074	0.0171821	0.0543952	Unigene0040555(ANPEP);Unigene0009688(ERAP1);Unigene0005068(ANPEP);Unigene0002717(ANPEP);	Unigene0000698(ANPEP);Unigene0002717(ANPEP);Unigene0002719(Anpep);Unigene0005068(ANPEP);Unigene0007795(ANPEP);Unigene0009688(ERAP1);Unigene0020239(Erap1);Unigene0020240(ANPEP);Unigene0027154(ITGA2B);Unigene0027156(--);Unigene0027348(Anpep);Unigene0027844(Anpep);Unigene0027845(Erap1);Unigene0027847(APN2);Unigene0031129(--);Unigene0033138(ANPEP);Unigene0039090(scb);Unigene0039821(ANPEP);Unigene0040…
KO00603	Glycosphingolipid biosynthesis - globo and isoglobo series	0.560966	1.57554	0.0185185	0.0554529	Unigene0032283(fdl);Unigene0030287(HEXB);Unigene0026054(Fut1);Unigene0013995(NAGA);Unigene0007326(NAGA);Unigene0001106(Hexa);Unigene0017929(Hexb);Unigene0034492(fdl);Unigene0049719(HEXB);Unigene0038710(HEXB);Unigene0025761(fdl);Unigene0046114(--);Unigene0019912(A4galt);Unigene0028153(fdl);Unigene0040290(NAGA);	Unigene0001106(Hexa);Unigene0003250(fdl);Unigene0007326(NAGA);Unigene0012829(fdl);Unigene0013995(NAGA);Unigene0017929(Hexb);Unigene0019911(A4GNT);Unigene0019912(A4galt);Unigene0022001(FUT2);Unigene0023447(HEXA);Unigene0025761(fdl);Unigene0026054(Fut1);Unigene0027301(--);Unigene0028153(fdl);Unigene0030287(HEXB);Unigene0032283(fdl);Unigene0034039(--);Unigene0034492(fdl);Unigene0035880(B3galt2);Unig…
KO00280	Valine, leucine and isoleucine degradation	0.487297	1.58196	0.00501672	0.0554579	Unigene0027961(Pcca);Unigene0055989(ALDH9A1);Unigene0047398(ALDH2);Unigene0030407(Aldh16a1);Unigene0003371(ABAT);Unigene0039231(AGAP002499);Unigene0050130(Acat1);Unigene0021449(ALDH7A1);Unigene0026356(HADH);Unigene0037162(HIBADH);Unigene0046613(IVD);Unigene0058151(BCKDHA);Unigene0023290(DBT);Unigene0035516(Mccc1);Unigene0035517(Mccc1);Unigene0040437(Auh);Unigene0012803(ACADSB);Unigene0033370(Acat…	Unigene0003371(ABAT);Unigene0008102(scu);Unigene0008470(Hadha);Unigene0009998(ACADM);Unigene0010135(AGXT2);Unigene0012803(ACADSB);Unigene0015783(Mccc2);Unigene0016187(hibch);Unigene0016619(Aldh3a1);Unigene0017318(ACAD8);Unigene0017717(DLD);Unigene0021449(ALDH7A1);Unigene0022087(ALDH2B4);Unigene0023109(Aldh3a1);Unigene0023290(DBT);Unigene0023764(PED1);Unigene0024619(HMGCS1);Unigene0024755(Mcee);Un…
KO00330	Arginine and proline metabolism	0.454251	1.55358	0.0132013	0.0651047	Unigene0056072(PAO1);Unigene0055989(ALDH9A1);Unigene0047398(ALDH2);Unigene0030407(Aldh16a1);Unigene0056070(Smox);Unigene0043395(Sms);Unigene0058194(ARG1);Unigene0032993(SAT2);Unigene0001741(--);Unigene0058193(ARG2);Unigene0025493(PAOX);Unigene0054636(slgA);Unigene0028498(Got2);Unigene0021449(ALDH7A1);Unigene0035667(AGMAT);Unigene0024398(SamDC);Unigene0035172(Aldh18a1);Unigene0044626(--);Unigene00…	Unigene0001741(--);Unigene0002048(--);Unigene0002666(SAMDC);Unigene0003839(AK);Unigene0004305(lap3);Unigene0005879(Srm);Unigene0007992(AK);Unigene0009332(hoga1);Unigene0010772(AGMAT);Unigene0015302(GOT1);Unigene0015304(Got1);Unigene0016619(Aldh3a1);Unigene0021449(ALDH7A1);Unigene0021495(ODC);Unigene0022087(ALDH2B4);Unigene0022317(P4HA1);Unigene0023109(Aldh3a1);Unigene0024398(SamDC);Unigene0025493…
KO04115	p53 signaling pathway	0.499097	1.55504	0.0120482	0.0657438	Unigene0043677(CYCE);Unigene0027215(ATM);Unigene0003504(Casp2);Unigene0032121(ATR);Unigene0029587(cdk1);Unigene0053093(ccnb1);Unigene0028260(DDB2);Unigene0014904(CDK3);Unigene0022352(siah1);Unigene0057463(SESN2);Unigene0032123(--);Unigene0032122(--);Unigene0027217(--);Unigene0009324(Ppm1d);Unigene0032124(--);Unigene0048678(CycG);Unigene0027216(--);Unigene0043812(grp);Unigene0023834(Cdk6);Unigene0…	Unigene0001040(COP1);Unigene0002427(CCND2);Unigene0003504(Casp2);Unigene0003506(--);Unigene0004524(--);Unigene0007889(cyc);Unigene0008169(Chek2);Unigene0008309(Cycs);Unigene0009324(Ppm1d);Unigene0013730(rrm2);Unigene0014563(TP53I3);Unigene0014904(CDK3);Unigene0019006(tp53);Unigene0021298(Steap4);Unigene0021667(--);Unigene0021870(ccnd2);Unigene0022352(siah1);Unigene0023834(Cdk6);Unigene0024504(sia…
KO00900	Terpenoid backbone biosynthesis	0.549553	1.54576	0.0284697	0.0687254	Unigene0039186(ISPH);Unigene0039668(icmt);Unigene0009171(MVK);Unigene0033725(--);Unigene0027434(Pmvk);Unigene0050130(Acat1);Unigene0025956(Hmgcr);Unigene0033370(Acat2);Unigene0056373(MVD);Unigene0018385(Nus1);Unigene0028454(GGR);Unigene0058218(Fnta);Unigene0010238(Pdss2);Unigene0006623(Ggps1);Unigene0024619(HMGCS1);Unigene0021152(FDPS);Unigene0022807(IDI1);	Unigene0001748(ZMPSTE24);Unigene0006623(Ggps1);Unigene0009171(MVK);Unigene0010238(Pdss2);Unigene0014921(FNTB);Unigene0016625(PDSS1);Unigene0018385(Nus1);Unigene0021152(FDPS);Unigene0022807(IDI1);Unigene0024619(HMGCS1);Unigene0025956(Hmgcr);Unigene0026476(GGPS1);Unigene0027434(Pmvk);Unigene0028454(GGR);Unigene0033370(Acat2);Unigene0033725(--);Unigene0034689(DHDDS);Unigene0039186(ISPH);Unigene00396…
KO00051	Fructose and mannose metabolism	0.488963	1.53933	0.0174603	0.0696548	Unigene0055183(FBP1);Unigene0052812(AKR1B1);Unigene0023560(FBP1);Unigene0042223(tpi1a);Unigene0049807(SORD);Unigene0025436(Sord);Unigene0051526(Ald1);Unigene0043714(Mpi);Unigene0003684(TPIP1);Unigene0052456(FBA2);Unigene0013849(--);Unigene0048248(FBA5);Unigene0050707(HK2);Unigene0053021(TSTA3);Unigene0035306(TSTA3);Unigene0045103(GA10892);Unigene0042046(PFKFB1);Unigene0042728(PMM2);Unigene0025797…	Unigene0000214(ENOSF1);Unigene0001848(ENOSF1);Unigene0002123(SORD);Unigene0002585(ALDOA);Unigene0003684(TPIP1);Unigene0013849(--);Unigene0014540(OsI_04558);Unigene0015281(Ald1);Unigene0017281(Ald1);Unigene0017714(gmppab);Unigene0018997(XYLA);Unigene0019473(TPI1);Unigene0020256(aldo-2);Unigene0020361(ALDC);Unigene0020362(FBA6);Unigene0020363(FBA6);Unigene0022567(FBA3);Unigene0023560(FBP1);Unigene0…
KO04212	Longevity regulating pathway - worm	0.435224	1.54066	0.0109718	0.0702989	Unigene0034151(BMH1);Unigene0011917(--);Unigene0009137(washc1);Unigene0048455(SODB);Unigene0041425(Parp1);Unigene0002703(Hr96);Unigene0024199(PIK3CA);Unigene0033713(washc1);Unigene0019342(Parp3);Unigene0026154(CG5065);Unigene0046095(--);Unigene0048911(clpP);Unigene0024198(PIK3CA);Unigene0057407(GSTM4);Unigene0048963(CPN60B2);Unigene0045634(CAT1);Unigene0032956(Hsp60A);Unigene0009652(CLPR1);Unigen…	Unigene0000636(Parp2);Unigene0000695(MGST3);Unigene0002703(Hr96);Unigene0003266(GstD1);Unigene0003624(Gstt1);Unigene0004510(WASHC3);Unigene0006999(timm23);Unigene0007642(Ppp4r3a);Unigene0008464(SGF1);Unigene0009137(washc1);Unigene0009652(CLPR1);Unigene0011639(UBL5);Unigene0011917(--);Unigene0012107(Pik3cb);Unigene0013558(--);Unigene0014155(GSTM2);Unigene0014189(--);Unigene0014792(MGST1);Unigene00…
KO04218	Cellular senescence	0.409754	1.51566	0.00581395	0.0854083	Unigene0043677(CYCE);Unigene0027215(ATM);Unigene0016990(mre11);Unigene0030827(SMAD3);Unigene0028956(CCNB3);Unigene0035961(E2F3);Unigene0032121(ATR);Unigene0033391(CCNA2);Unigene0037395(lin54);Unigene0042225(ANT);Unigene0020696(E2F4);Unigene0015077(Ras64B);Unigene0024199(PIK3CA);Unigene0003171(RBBP4);Unigene0015130(ZFP36);Unigene0009742(HUS1);Unigene0029587(cdk1);Unigene0053093(ccnb1);Unigene00149…	Unigene0001091(TpnC41C);Unigene0002225(porin);Unigene0002226(VDAC2);Unigene0002427(CCND2);Unigene0003170(rbbp7);Unigene0003171(RBBP4);Unigene0003172(RBBP7);Unigene0004244(ACVR1B);Unigene0004524(--);Unigene0004832(Pp2B-14D);Unigene0005023(CanB2);Unigene0005080(--);Unigene0006074(SMAD2);Unigene0007100(Rbl1);Unigene0007963(--);Unigene0008169(Chek2);Unigene0008224(TpnC47D);Unigene0009541(GLC7);Unigen…
KO04114	Oocyte meiosis	0.407554	1.4865	0.00455927	0.104683	Unigene0035303(bub1);Unigene0043677(CYCE);Unigene0040274(SKP1);Unigene0034151(BMH1);Unigene0025170(MAD2L1);Unigene0012583(plk1);Unigene0035302(Bub1b);Unigene0014891(Cdc23);Unigene0020670(Espl1);Unigene0030763(Cdc20);Unigene0029587(cdk1);Unigene0053093(ccnb1);Unigene0014904(CDK3);Unigene0012624(Spdya);Unigene0002414(pkmyt1);Unigene0025299(ANAPC5);Unigene0020182(cpeb1-b);Unigene0047278(aur);Unigene…	Unigene0000176(MAD1L1);Unigene0001091(TpnC41C);Unigene0001755(--);Unigene0002414(pkmyt1);Unigene0004832(Pp2B-14D);Unigene0005023(CanB2);Unigene0006316(APC10);Unigene0008224(TpnC47D);Unigene0008440(--);Unigene0009541(GLC7);Unigene0009662(TpnC41C);Unigene0010776(PPP2CB);Unigene0011146(ppp1cb);Unigene0011903(PPP2R1A);Unigene0012011(PPP2R5D);Unigene0012583(plk1);Unigene0012624(Spdya);Unigene0012739(C…
KO01230	Biosynthesis of amino acids	0.392415	1.48885	0.00887574	0.105042	Unigene0001684(SHMT1);Unigene0014665(Eno);Unigene0005974(Gapdh);Unigene0022474(Hn);Unigene0032132(RPE);Unigene0006485(SAT5);Unigene0042223(tpi1a);Unigene0013195(Tat);Unigene0051526(Ald1);Unigene0039706(PGAM2);Unigene0022053(SHMT1);Unigene0031299(tdcB);Unigene0058194(ARG1);Unigene0001741(--);Unigene0058193(ARG2);Unigene0048960(ALS);Unigene0006361(Tktl2);Unigene0030592(TKT3);Unigene0042764(Gapdh);U…	Unigene0000699(Acy1);Unigene0001684(SHMT1);Unigene0001741(--);Unigene0002175(Pgk);Unigene0002585(ALDOA);Unigene0002869(PGAM1);Unigene0003684(TPIP1);Unigene0005974(Gapdh);Unigene0006361(Tktl2);Unigene0006485(SAT5);Unigene0007140(GAPB);Unigene0007141(GAPB);Unigene0008556(MTR);Unigene0010961(Cth);Unigene0011105(FDH1);Unigene0011750(GAPA);Unigene0011751(GAPA2);Unigene0013127(ACO2);Unigene0013195(Tat)…
KO04341	Hedgehog signaling pathway - fly	0.519681	1.46471	0.0395189	0.121685	Unigene0040274(SKP1);Unigene0042525(Smo);Unigene0040464(--);Unigene0004485(ptc);Unigene0009029(rdx);Unigene0003729(ci);Unigene0030528(SUFU);Unigene0048950(SKP1B);Unigene0017128(--);	Unigene0003729(ci);Unigene0004482(ptc);Unigene0004483(PTCH2);Unigene0004485(ptc);Unigene0006289(STK36);Unigene0006982(CSNK1E);Unigene0009029(rdx);Unigene0012356(BMP2);Unigene0014056(Cul3);Unigene0015322(CSNK1A1);Unigene0016542(Roc1a);Unigene0017128(--);Unigene0018044(Gprk2);Unigene0023796(Pka-C1);Unigene0023998(CSNK1G1);Unigene0030528(SUFU);Unigene0040203(Smurf2);Unigene0040274(SKP1);Unigene00404…
KO04977	Vitamin digestion and absorption	0.452322	1.43767	0.0426929	0.143614	Unigene0040673(Slc23a2);Unigene0001062(slc23a2);Unigene0044849(Abcc1);Unigene0026191(--);Unigene0055847(CUBN);Unigene0005867(ABCC1);Unigene0002832(nrp1a);Unigene0044850(Abcc2);Unigene0054408(SLC19A2);Unigene0039642(SCARB2);Unigene0027012(pes);Unigene0011272(Pnlip);Unigene0005866(ABCC1);Unigene0018710(slc5a8);Unigene0046463(Cubn);	Unigene0001062(slc23a2);Unigene0002832(nrp1a);Unigene0004225(slc5a8);Unigene0005425(PNLIP);Unigene0005866(ABCC1);Unigene0005867(ABCC1);Unigene0008334(Pnlip);Unigene0009050(ABCC1);Unigene0009360(ABCC1);Unigene0010977(PNLIPRP2);Unigene0011148(SLC19A2);Unigene0011272(Pnlip);Unigene0011722(slc5a8);Unigene0012493(Bmp1);Unigene0012494(bmp1);Unigene0012495(CUBN);Unigene0013579(pes);Unigene0014687(slc5a8…
KO04142	Lysosome	0.347044	1.42803	0.00138696	0.144105	Unigene0032283(fdl);Unigene0044744(DERP2);Unigene0013925(CD151);Unigene0045437(Ctsc);Unigene0012335(VHA-a2);Unigene0036172(Gba);Unigene0010038(Ap4b1);Unigene0033815(--);Unigene0014531(MAN2B1);Unigene0018990(mfsd8);Unigene0048965(CTSB);Unigene0047483(IDS);Unigene0000913(MFSD8);Unigene0000290(Npc2a);Unigene0011328(Man2b1);Unigene0012958(Picot);Unigene0030287(HEXB);Unigene0040638(--);Unigene0035746(…	Unigene0000008(SGSH);Unigene0000167(Picot);Unigene0000290(Npc2a);Unigene0000419(Atp6ap1);Unigene0000450(Hgsnat);Unigene0000639(TSPAN33);Unigene0000667(SMPD1);Unigene0000861(GUSB);Unigene0000913(MFSD8);Unigene0001106(Hexa);Unigene0001340(Gba);Unigene0001363(CTSB);Unigene0001842(ACP2);Unigene0002095(AP1G1);Unigene0002096(Ap1g1);Unigene0002454(Glb1);Unigene0002540(IGF2R);Unigene0002600(--);Unigene00…
KO00630	Glyoxylate and dicarboxylate metabolism	0.429903	1.43898	0.024	0.145039	Unigene0001684(SHMT1);Unigene0022936(AMT);Unigene0027961(Pcca);Unigene0047204(MDH1);Unigene0020250(afmid);Unigene0010861(GLDC);Unigene0022053(SHMT1);Unigene0053873(Grhpr);Unigene0012764(GLO1);Unigene0050130(Acat1);Unigene0025517(SHM1);Unigene0045634(CAT1);Unigene0031807(AGT1);Unigene0038807(Gs2);Unigene0036751(GLN1);Unigene0023455(MDHG);Unigene0010860(Gldc);Unigene0022569(HPR);Unigene0045635(CAT1…	Unigene0001684(SHMT1);Unigene0003786(HYI);Unigene0006458(GCSH);Unigene0009332(hoga1);Unigene0010360(ACSS2);Unigene0010860(Gldc);Unigene0010861(GLDC);Unigene0012763(GLO1);Unigene0012764(GLO1);Unigene0013127(ACO2);Unigene0013860(AGXT);Unigene0014803(Gs2);Unigene0014804(Gs2);Unigene0016755(Glyctk);Unigene0017253(PGP);Unigene0017717(DLD);Unigene0020250(afmid);Unigene0022053(SHMT1);Unigene0022569(HPR)…
KO00010	Glycolysis / Gluconeogenesis	0.387983	1.42927	0.0184615	0.145122	Unigene0033789(ADH5);Unigene0055183(FBP1);Unigene0014665(Eno);Unigene0005974(Gapdh);Unigene0023560(FBP1);Unigene0042223(tpi1a);Unigene0055989(ALDH9A1);Unigene0051526(Ald1);Unigene0047398(ALDH2);Unigene0039706(PGAM2);Unigene0057022(--);Unigene0030407(Aldh16a1);Unigene0043027(Pck1);Unigene0032896(PGM2);Unigene0042764(Gapdh);Unigene0054985(Pgi);Unigene0011750(GAPA);Unigene0003684(TPIP1);Unigene00071…	Unigene0000637(GALM);Unigene0000675(ADH5);Unigene0002175(Pgk);Unigene0002585(ALDOA);Unigene0002869(PGAM1);Unigene0003684(TPIP1);Unigene0004050(Fdh);Unigene0005940(Pepck);Unigene0005974(Gapdh);Unigene0006048(Pdhx);Unigene0007140(GAPB);Unigene0007141(GAPB);Unigene0007323(G6PC);Unigene0009316(Dlat);Unigene0010360(ACSS2);Unigene0010483(PGM1);Unigene0011353(akr1a1);Unigene0011354(Akr1c18);Unigene00117…
KO05231	Choline metabolism in cancer	0.393122	1.44014	0.010989	0.1467	Unigene0037928(oct-1);Unigene0039817(Orct);Unigene0031658(Egfr);Unigene0037031(Dgkq);Unigene0024199(PIK3CA);Unigene0020227(Balat);Unigene0050248(--);Unigene0038478(Slc22a4);Unigene0039818(SLC22A6);Unigene0004501(Orct);Unigene0052187(Orct);Unigene0038758(Orct);Unigene0050246(SLC22A5);Unigene0019684(Balat);Unigene0013368(SLC44A1);Unigene0024198(PIK3CA);Unigene0032747(ChT);Unigene0029435(CG1311);Uni…	Unigene0000827(Plcg1);Unigene0001160(slc44a4);Unigene0001178(ChT);Unigene0001885(Slc22a1);Unigene0001886(--);Unigene0002533(RAC1);Unigene0002641(PLD1);Unigene0004294(PLA2G4A);Unigene0004501(Orct);Unigene0007198(Slc22a7);Unigene0007200(CarT);Unigene0007958(--);Unigene0009312(--);Unigene0010275(--);Unigene0010440(Orct);Unigene0010662(Eif4ebp1);Unigene0011910(drk);Unigene0012107(Pik3cb);Unigene00124…
KO05161	Hepatitis B	0.404778	1.43152	0.0209581	0.148146	Unigene0043677(CYCE);Unigene0034151(BMH1);Unigene0030827(SMAD3);Unigene0035961(E2F3);Unigene0003504(Casp2);Unigene0033391(CCNA2);Unigene0020807(PCNA);Unigene0020808(PCNA);Unigene0024199(PIK3CA);Unigene0028260(DDB2);Unigene0014904(CDK3);Unigene0024311(CREB3L2);Unigene0030533(--);Unigene0057873(Ddb1);Unigene0012590(myd88-a);Unigene0001365(MMP9);Unigene0015886(SMAD4);Unigene0023439(MAP3K7);Unigene00…	Unigene0000419(Atp6ap1);Unigene0000616(IRAK4);Unigene0001365(MMP9);Unigene0001500(cact);Unigene0003504(Casp2);Unigene0003506(--);Unigene0004244(ACVR1B);Unigene0007889(cyc);Unigene0007963(--);Unigene0008309(Cycs);Unigene0010275(--);Unigene0010659(CHUK);Unigene0010660(chuk);Unigene0011910(drk);Unigene0012107(Pik3cb);Unigene0012171(birc5.2);Unigene0012350(--);Unigene0012427(Ras85D);Unigene0012576(tr…
KO00310	Lysine degradation	0.379505	1.3996	0.0200927	0.176852	Unigene0016275(PR-Set7);Unigene0041592(Bbox1);Unigene0006535(Aass);Unigene0042136(egg);Unigene0036604(Plod2);Unigene0006537(AASS);Unigene0053775(suv39h1);Unigene0008360(PLOD1);Unigene0042506(SMYD2);Unigene0042134(egg);Unigene0055989(ALDH9A1);Unigene0047398(ALDH2);Unigene0026045(Prdm9);Unigene0030407(Aldh16a1);Unigene0024091(egg);Unigene0006228(--);Unigene0030841(egg);Unigene0050130(Acat1);Unigene…	Unigene0000155(Ehmt2);Unigene0000268(--);Unigene0000847(--);Unigene0001076(ASHR2);Unigene0001271(HYKK);Unigene0002075(Kmt2e);Unigene0003076(LKR/SDH);Unigene0003077(LKR/SDH);Unigene0004077(SMYD3);Unigene0004428(--);Unigene0005380(gpp);Unigene0005831(ASH1L);Unigene0006076(AADAT);Unigene0006228(--);Unigene0006535(Aass);Unigene0006536(Aass);Unigene0006537(AASS);Unigene0008274(SmydA-8);Unigene0008360(…
KO05206	MicroRNAs in cancer	0.368024	1.39719	0.023845	0.176885	Unigene0043677(CYCE);Unigene0034429(Sox14);Unigene0045597(DNMT);Unigene0026087(Gls);Unigene0009807(Kif23);Unigene0027215(ATM);Unigene0035961(E2F3);Unigene0057734(Notch1);Unigene0009503(FOXP4);Unigene0031658(Egfr);Unigene0024199(PIK3CA);Unigene0008496(Igf2bp2);Unigene0044849(Abcc1);Unigene0050619(--);Unigene0030533(--);Unigene0038680(trim71);Unigene0001365(MMP9);Unigene0002190(RHOA);Unigene0005867…	Unigene0000827(Plcg1);Unigene0001365(MMP9);Unigene0001914(rho-1);Unigene0002190(RHOA);Unigene0002427(CCND2);Unigene0003343(Sox14);Unigene0003517(Rassf1);Unigene0004567(TP73);Unigene0005866(ABCC1);Unigene0005867(ABCC1);Unigene0007963(--);Unigene0008495(--);Unigene0008496(Igf2bp2);Unigene0009050(ABCC1);Unigene0009360(ABCC1);Unigene0009503(FOXP4);Unigene0009807(Kif23);Unigene0009809(Kif23);Unigene00…
KO00410	beta-Alanine metabolism	0.455225	1.39229	0.045302	0.180037	Unigene0056072(PAO1);Unigene0055989(ALDH9A1);Unigene0047398(ALDH2);Unigene0030407(Aldh16a1);Unigene0056070(Smox);Unigene0003371(ABAT);Unigene0048081(MLYCD);Unigene0025493(PAOX);Unigene0039231(AGAP002499);Unigene0021449(ALDH7A1);Unigene0044626(--);Unigene0007632(ACOX3);Unigene0021384(Dpys);Unigene0008470(Hadha);Unigene0033249(Echs1);Unigene0014362(ACX3);Unigene0033874(CNDP2);Unigene0052849(Acads);…	Unigene0000320(Acox1);Unigene0003371(ABAT);Unigene0007632(ACOX3);Unigene0008470(Hadha);Unigene0014362(ACX3);Unigene0016187(hibch);Unigene0016619(Aldh3a1);Unigene0021383(DPYS);Unigene0021384(Dpys);Unigene0021449(ALDH7A1);Unigene0022087(ALDH2B4);Unigene0023109(Aldh3a1);Unigene0025493(PAOX);Unigene0027570(MFP2);Unigene0030407(Aldh16a1);Unigene0033249(Echs1);Unigene0033874(CNDP2);Unigene0038075(Aldh1…
KO00790	Folate biosynthesis	0.440563	1.38947	0.0468227	0.180568	Unigene0057261(ALPL);Unigene0019734(--);Unigene0022474(Hn);Unigene0027083(GGH1);Unigene0052812(AKR1B1);Unigene0004661(pts);Unigene0037482(Pcd);Unigene0009055(DHFR);Unigene0027861(Cbr1);Unigene0040032(ALPL);Unigene0053278(Spr);Unigene0015760(GPHN);Unigene0027084(GGH);Unigene0050256(FPGS);	Unigene0001369(GGH);Unigene0002591(GGH);Unigene0003747(Alp-m);Unigene0003749(ALPL);Unigene0003762(Pu);Unigene0004661(pts);Unigene0009055(DHFR);Unigene0010117(se);Unigene0012623(Alp-m);Unigene0015760(GPHN);Unigene0017951(mocos);Unigene0017996(GGH);Unigene0018291(se);Unigene0018766(ALPL);Unigene0019732(ALPL);Unigene0019733(Alpl);Unigene0019734(--);Unigene0019799(ALPL);Unigene0020798(MOCS2);Unigene0…
KO00030	Pentose phosphate pathway	0.421169	1.37285	0.0437601	0.202147	Unigene0055183(FBP1);Unigene0032132(RPE);Unigene0023560(FBP1);Unigene0051526(Ald1);Unigene0032896(PGM2);Unigene0006361(Tktl2);Unigene0030592(TKT3);Unigene0054985(Pgi);Unigene0047678(PGM1);Unigene0052456(FBA2);Unigene0048248(FBA5);Unigene0010483(PGM1);Unigene0048479(RPE);Unigene0030593(TKT3);Unigene0032897(PGM2);Unigene0056857(Taldo1);Unigene0024418(RPIA);Unigene0035573(Pfk);Unigene0014625(Zw);	Unigene0000092(RGN);Unigene0002585(ALDOA);Unigene0006361(Tktl2);Unigene0010483(PGM1);Unigene0014540(OsI_04558);Unigene0014625(Zw);Unigene0015030(RBKS);Unigene0015281(Ald1);Unigene0016755(Glyctk);Unigene0017281(Ald1);Unigene0020256(aldo-2);Unigene0020361(ALDC);Unigene0020362(FBA6);Unigene0020363(FBA6);Unigene0022320(DERA);Unigene0022567(FBA3);Unigene0023560(FBP1);Unigene0024418(RPIA);Unigene003052…
KO04934	Cushing syndrome	0.387332	1.3694	0.0335366	0.203944	Unigene0039924(fzd2);Unigene0043677(CYCE);Unigene0030996(WNT4);Unigene0035961(E2F3);Unigene0031658(Egfr);Unigene0019383(G-s-alpha-60A);Unigene0027193(CYP71E7);Unigene0036263(ash2);Unigene0014904(CDK3);Unigene0026639(Rbbp5);Unigene0057435(WNT2B);Unigene0024311(CREB3L2);Unigene0016975(ADCY3);Unigene0049284(Pde11);Unigene0037012(Creb3l3);Unigene0027462(exd);Unigene0023834(Cdk6);Unigene0039642(SCARB2…	Unigene0001982(Usp8);Unigene0006056(FH);Unigene0006415(tgo);Unigene0009945(Wnt5b);Unigene0010386(GNA15);Unigene0011088(PLCB4);Unigene0012698(cyp11a1);Unigene0013579(pes);Unigene0014904(CDK3);Unigene0016802(olf186-F);Unigene0016975(ADCY3);Unigene0017012(--);Unigene0018828(rut);Unigene0019383(G-s-alpha-60A);Unigene0019541(cyp11a1);Unigene0020188(PDE8A);Unigene0021268(Galphai);Unigene0022896(--);Uni…
KO00520	Amino sugar and nucleotide sugar metabolism	0.372615	1.35414	0.04	0.214943	Unigene0032283(fdl);Unigene0019571(Cht10);Unigene0008869(--);Unigene0001901(Uxs1);Unigene0011763(UGP2);Unigene0008867(PGA3);Unigene0030287(HEXB);Unigene0008185(NPL);Unigene0032896(PGM2);Unigene0038151(CHIA);Unigene0045619(GALE);Unigene0038153(CHIA);Unigene0039304(cmasa);Unigene0021461(CHIT1);Unigene0021643(amdhd2);Unigene0054985(Pgi);Unigene0043714(Mpi);Unigene0042751(Cht2);Unigene0047678(PGM1);U…	Unigene0001106(Hexa);Unigene0001690(--);Unigene0001692(CHIA);Unigene0001900(uxs1);Unigene0001901(Uxs1);Unigene0001951(Cht10);Unigene0001954(CHIA);Unigene0003096(Cht10);Unigene0003250(fdl);Unigene0004507(UGP2);Unigene0005914(CYB5R2);Unigene0006366(CHIA);Unigene0008002(Gnpnat);Unigene0008185(NPL);Unigene0008731(CYB5RL);Unigene0008867(PGA3);Unigene0008869(--);Unigene0010187(chs-2);Unigene0010188(chs…
KO04146	Peroxisome	0.359706	1.34539	0.037594	0.219483	Unigene0050553(DDO);Unigene0028035(mpv17);Unigene0011917(--);Unigene0056848(dhmA);Unigene0048455(SODB);Unigene0041405(mpv17l2);Unigene0009171(MVK);Unigene0026154(CG5065);Unigene0048081(MLYCD);Unigene0056071(Smox);Unigene0046095(--);Unigene0051819(--);Unigene0027434(Pmvk);Unigene0035758(Acsl1);Unigene0054306(--);Unigene0012764(GLO1);Unigene0048734(SODCC1);Unigene0058244(Pex6);Unigene0021666(Ech1);…	Unigene0000320(Acox1);Unigene0000550(Pex19);Unigene0000593(Agps);Unigene0000953(Phyh);Unigene0001006(GSTK1);Unigene0001121(HSD17B4);Unigene0002484(PHYH);Unigene0004019(SOD1);Unigene0004704(PECR);Unigene0004783(Acsl4);Unigene0005362(PEX12);Unigene0005731(AO2);Unigene0005732(Os03g0790900);Unigene0005733(XDH);Unigene0007632(ACOX3);Unigene0007852(ACSL4);Unigene0007927(PEX13);Unigene0009163(ECI2);Unig…

## Sheet: Hepatopancreas_KEGG Pathway
id	name	ES	NES	NOM p-val	FDR q-val	Core_Genes	Genes
KO04932	Non-alcoholic fatty liver disease (NAFLD)	-0.562154	-2.18223	0	0	Unigene0029672(Dcp-1);Unigene0003178(ERN1);Unigene0010214(NDUFS3);Unigene0027065(RhoL);Unigene0002482(ND-42);Unigene0044883(NDUFA2);Unigene0047368(NDUFB5);Unigene0048939(CC-1);Unigene0004508(--);Unigene0051983(COX7C);Unigene0016545(NDUFS8);Unigene0002533(RAC1);Unigene0010641(Ndufa8);Unigene0019985(COX6A2);Unigene0041868(NDUFS6);Unigene0010275(--);Unigene0019405(NDUFA9);Unigene0002674(PRKAA2);Unig…	Unigene0002482(ND-42);Unigene0002495(Mlx);Unigene0002533(RAC1);Unigene0002626(COX3);Unigene0002674(PRKAA2);Unigene0003178(ERN1);Unigene0003366(UQCRC2);Unigene0003504(Casp2);Unigene0003506(--);Unigene0003990(COX7A2);Unigene0004266(XBP1);Unigene0004508(--);Unigene0006658(NAD9);Unigene0007818(--);Unigene0007889(cyc);Unigene0007963(--);Unigene0008309(Cycs);Unigene0008370(Cdc42);Unigene0009060(--);Uni…
KO03008	Ribosome biogenesis in eukaryotes	-0.530713	-2.00217	0	0.00211652	Unigene0008079(Utp18);Unigene0035514(PWP2);Unigene0041895(Rbm28);Unigene0050290(Sbds);Unigene0050988(RPP40);Unigene0017598(RAN1);Unigene0028194(Utp4);Unigene0050187(--);Unigene0044509(nol6);Unigene0048912(GTPBP4);Unigene0051407(eif6);Unigene0042494(Ran);Unigene0032223(nop10);Unigene0009426(Rat1);Unigene0053198(RIOK1);Unigene0000125(Nop60B);Unigene0046906(UTP10);Unigene0055565(RIOK2);Unigene000833…	Unigene0000125(Nop60B);Unigene0000454(--);Unigene0001584(--);Unigene0001994(Rexo2);Unigene0003395(--);Unigene0004245(Spata5);Unigene0004246(--);Unigene0004529(DROSHA);Unigene0004639(Utp14b);Unigene0004727(--);Unigene0004739(NOB1);Unigene0005168(REX3);Unigene0005645(Tbl3);Unigene0007163(FAM32A);Unigene0007501(Nxf1);Unigene0007788(Wdr3);Unigene0008079(Utp18);Unigene0008237(ftsH);Unigene0008294(csnk…
KO03010	Ribosome	-0.477863	-2.01359	0	0.00284743	Unigene0027550(RPS15);Unigene0019188(MRPS2);Unigene0013661(rpl-11.2);Unigene0049388(RpL3);Unigene0048888(RPS13);Unigene0050083(RPL10L);Unigene0029659(RPS3);Unigene0048682(RPS26);Unigene0055726(mRpL35);Unigene0022722(rpl4-a);Unigene0011071(Mrpl2);Unigene0048759(Parcxpwex01);Unigene0056553(RpL28);Unigene0019091(RPL10A);Unigene0026163(RpL17);Unigene0053361(Rplp1);Unigene0048951(RpS8);Unigene0049008(…	Unigene0000866(--);Unigene0002088(RPL36A);Unigene0002176(mRpL9);Unigene0002572(RpL10A);Unigene0002620(RPS13);Unigene0002765(mRpL23);Unigene0002929(mRpL33);Unigene0003037(rps28);Unigene0003101(rpl4-a);Unigene0003102(rpl4-a);Unigene0003699(MRPL3);Unigene0003752(rps7);Unigene0004237(rps24);Unigene0004973(RPL27A);Unigene0005108(RPL18B);Unigene0005525(MRPS18C);Unigene0005917(RPL7A);Unigene0005918(RPL7…
KO05012	Parkinson disease	-0.492818	-2.00636	0	0.00238249	Unigene0051983(COX7C);Unigene0020902(PARK7);Unigene0016545(NDUFS8);Unigene0010641(Ndufa8);Unigene0019985(COX6A2);Unigene0041868(NDUFS6);Unigene0015540(HtrA2);Unigene0002871(Dop1R1);Unigene0019405(NDUFA9);Unigene0001787(blw);Unigene0040963(--);Unigene0011703(COX7C);Unigene0030473(ATPsynB);Unigene0003366(UQCRC2);Unigene0043115(NDUFB7);Unigene0009374(NDUFB9);Unigene0006750(UBE2G2);Unigene0028328(Ube…	Unigene0000094(UBE2G2);Unigene0000691(UBB);Unigene0001786(blw);Unigene0001787(blw);Unigene0002225(porin);Unigene0002226(VDAC2);Unigene0002482(ND-42);Unigene0002626(COX3);Unigene0002659(ATPsynbeta);Unigene0002660(Atp5f1b);Unigene0002661(ATPsynbeta);Unigene0002871(Dop1R1);Unigene0003255(atpB);Unigene0003366(UQCRC2);Unigene0003990(COX7A2);Unigene0004508(--);Unigene0006658(NAD9);Unigene0006750(UBE2G2…
KO00190	Oxidative phosphorylation	-0.505518	-2.02747	0	0.00427115	Unigene0011795(COX7A2);Unigene0032288(Atp6v0a1);Unigene0022439(COX15);Unigene0012815(SDHA);Unigene0033194(NDUFS1);Unigene0006698(ATP6V0B);Unigene0009467(atp6v1c1a);Unigene0000419(Atp6ap1);Unigene0030548(Vha36-1);Unigene0010214(NDUFS3);Unigene0002660(Atp5f1b);Unigene0002482(ND-42);Unigene0050107(Vha55);Unigene0044883(NDUFA2);Unigene0041345(ATPsynCF6);Unigene0000195(VHA26);Unigene0047368(NDUFB5);Un…	Unigene0000195(VHA26);Unigene0000419(Atp6ap1);Unigene0001681(LHPP);Unigene0001786(blw);Unigene0001787(blw);Unigene0002482(ND-42);Unigene0002626(COX3);Unigene0002659(ATPsynbeta);Unigene0002660(Atp5f1b);Unigene0002661(ATPsynbeta);Unigene0002809(ATP6V0C);Unigene0002810(VHA16);Unigene0003255(atpB);Unigene0003366(UQCRC2);Unigene0003990(COX7A2);Unigene0004330(VhaSFD);Unigene0004508(--);Unigene0004863(N…
KO00970	Aminoacyl-tRNA biosynthesis	-0.52815	-1.81822	0	0.0124044	Unigene0023830(mars2);Unigene0021321(Tars1);Unigene0051379(VARS1);Unigene0057727(eEF1gamma);Unigene0037160(--);Unigene0026445(Iars1);Unigene0005906(Vars1);Unigene0052545(AlaRS);Unigene0021467(LARS1);Unigene0049014(cars2);Unigene0045519(hars);Unigene0025670(--);Unigene0002475(WARS1);Unigene0014508(gatA);Unigene0033716(AAEL009908);Unigene0012917(GlnRS);Unigene0053154(GluProRS);Unigene0031804(Dars1)…	Unigene0002475(WARS1);Unigene0002700(IARS2);Unigene0004820(SEPSECS);Unigene0005143(farsa);Unigene0005906(Vars1);Unigene0006103(--);Unigene0006104(LARS2);Unigene0006105(Lars2);Unigene0011528(Gars1);Unigene0011843(mars1);Unigene0012917(GlnRS);Unigene0013158(BRAFLDRAFT_270748);Unigene0014508(gatA);Unigene0014556(MTFMT);Unigene0015584(Nars2);Unigene0017172(rars1);Unigene0017251(Pars2);Unigene0020214(…
KO04260	Cardiac muscle contraction	-0.450268	-1.66268	0	0.0470967	Unigene0039163(Mlc1);Unigene0051983(COX7C);Unigene0050090(Atpalpha);Unigene0019985(COX6A2);Unigene0011703(COX7C);Unigene0003366(UQCRC2);Unigene0039136(Mhc);Unigene0025686(wupA);Unigene0047028(Cyc1);Unigene0043595(Uqcrq);Unigene0003904(nrv2);Unigene0012211(UQCR10);Unigene0019037(UQCRFS1);Unigene0025678(COX6C);Unigene0021820(UQCRB);Unigene0017196(nrv1);Unigene0029964(Cox6b2);Unigene0023568(Cox5a);U…	Unigene0001764(ACT6);Unigene0001828(RyR);Unigene0002626(COX3);Unigene0003366(UQCRC2);Unigene0003904(nrv2);Unigene0003990(COX7A2);Unigene0005542(Act57B);Unigene0007808(ACTC1);Unigene0009531(CYCL);Unigene0011703(COX7C);Unigene0011795(COX7A2);Unigene0011961(--);Unigene0011962(Cox4i1);Unigene0012211(UQCR10);Unigene0012683(--);Unigene0015647(UQCRH);Unigene0015987(Cacna2d3);Unigene0015988(Cacna2d3);Uni…
KO05016	Huntington disease	-0.360286	-1.57556	0	0.0785856	Unigene0039544(ATG2B);Unigene0023048(ATG13);Unigene0010641(Ndufa8);Unigene0004019(SOD1);Unigene0019985(COX6A2);Unigene0041868(NDUFS6);Unigene0048575(GPXle-1);Unigene0019405(NDUFA9);Unigene0057206(POLR2H);Unigene0033034(TUBA1A);Unigene0001787(blw);Unigene0040963(--);Unigene0011703(COX7C);Unigene0030473(ATPsynB);Unigene0031323(Polr2c);Unigene0003366(UQCRC2);Unigene0043115(NDUFB7);Unigene0009374(NDU…	Unigene0000199(POLR2D);Unigene0001097(KIF5A);Unigene0001774(--);Unigene0001786(blw);Unigene0001787(blw);Unigene0002225(porin);Unigene0002226(VDAC2);Unigene0002482(ND-42);Unigene0002590(Sin3a);Unigene0002626(COX3);Unigene0002659(ATPsynbeta);Unigene0002660(Atp5f1b);Unigene0002661(ATPsynbeta);Unigene0003178(ERN1);Unigene0003255(atpB);Unigene0003366(UQCRC2);Unigene0003504(Casp2);Unigene0003506(--);Un…
KO05216	Thyroid cancer	-0.620587	-1.62889	0.011396	0.0567272	Unigene0050474(pan);Unigene0029326(Polk);Unigene0026368(Raf);Unigene0056840(Dsor1);Unigene0030461(Tpr);Unigene0028260(DDB2);Unigene0045469(MYC);	Unigene0012427(Ras85D);Unigene0015170(RXR);Unigene0019006(tp53);Unigene0026368(Raf);Unigene0028260(DDB2);Unigene0028261(ddb2);Unigene0028262(--);Unigene0029326(Polk);Unigene0030461(Tpr);Unigene0037612(--);Unigene0038532(--);Unigene0039038(arm);Unigene0045469(MYC);Unigene0048447(Ras85D);Unigene0050474(pan);Unigene0055325(mapk1);Unigene0056840(Dsor1)
KO00020	Citrate cycle (TCA cycle)	-0.487736	-1.52934	0.0150943	0.102365	Unigene0024133(MDH2);Unigene0009341(SdhB);Unigene0012815(SDHA);Unigene0029651(Idh3a);Unigene0013127(ACO2);Unigene0006048(Pdhx);Unigene0014501(PCK1);Unigene0027179(MDH1);Unigene0041822(PDHB);Unigene0019320(Sucla2);Unigene0029104(IDH3G);Unigene0044172(T05H10.6);Unigene0006056(FH);Unigene0009340(sdhb);Unigene0056151(PCK2);Unigene0013658(IDH2);Unigene0014500(PCK1);Unigene0015222(SdhD);Unigene0017717(…	Unigene0005940(Pepck);Unigene0006048(Pdhx);Unigene0006056(FH);Unigene0009316(Dlat);Unigene0009340(sdhb);Unigene0009341(SdhB);Unigene0012815(SDHA);Unigene0013127(ACO2);Unigene0013444(ACLY);Unigene0013658(IDH2);Unigene0014047(Suclg2);Unigene0014500(PCK1);Unigene0014501(PCK1);Unigene0015222(SdhD);Unigene0017717(DLD);Unigene0019320(Sucla2);Unigene0020413(PC);Unigene0021618(dlst);Unigene0023455(MDHG);…
KO01210	2-Oxocarboxylic acid metabolism	-0.522027	-1.5056	0.0253165	0.114704	Unigene0028498(Got2);Unigene0029651(Idh3a);Unigene0013127(ACO2);Unigene0027489(Acy1);Unigene0029104(IDH3G);Unigene0044576(BCAT2);Unigene0034300(AADAT);Unigene0016872(AADAT);Unigene0013658(IDH2);Unigene0006076(AADAT);	Unigene0000699(Acy1);Unigene0006076(AADAT);Unigene0013127(ACO2);Unigene0013658(IDH2);Unigene0015302(GOT1);Unigene0015304(Got1);Unigene0016872(AADAT);Unigene0025468(GGAT1);Unigene0027489(Acy1);Unigene0028498(Got2);Unigene0029104(IDH3G);Unigene0029651(Idh3a);Unigene0034300(AADAT);Unigene0037209(ACO3);Unigene0037526(IDH3B);Unigene0038127(IDH1);Unigene0038128(IDH1);Unigene0044576(BCAT2);Unigene004784…
KO04714	Thermogenesis	-0.353693	-1.47108	0	0.139486	Unigene0050526(mlst8);Unigene0016545(NDUFS8);Unigene0010641(Ndufa8);Unigene0019985(COX6A2);Unigene0032482(rps6);Unigene0041868(NDUFS6);Unigene0019405(NDUFA9);Unigene0002674(PRKAA2);Unigene0001787(blw);Unigene0040963(--);Unigene0011703(COX7C);Unigene0030473(ATPsynB);Unigene0003366(UQCRC2);Unigene0054367(RPTOR);Unigene0042140(ACT7);Unigene0043115(NDUFB7);Unigene0009374(NDUFB9);Unigene0047028(Cyc1);…	Unigene0000779(Pnpla2);Unigene0000837(Act5C);Unigene0001786(blw);Unigene0001787(blw);Unigene0001957(SLC25A20);Unigene0002482(ND-42);Unigene0002626(COX3);Unigene0002659(ATPsynbeta);Unigene0002660(Atp5f1b);Unigene0002661(ATPsynbeta);Unigene0002674(PRKAA2);Unigene0003255(atpB);Unigene0003366(UQCRC2);Unigene0003990(COX7A2);Unigene0004508(--);Unigene0004783(Acsl4);Unigene0006658(NAD9);Unigene0006801(S…
KO00310	Lysine degradation	-0.388303	-1.43294	0.0106952	0.17362	Unigene0022365(ASHR2);Unigene0016158(--);Unigene0043126(Pipox);Unigene0012650(GVQW3);Unigene0006536(Aass);Unigene0008470(Hadha);Unigene0033249(Echs1);Unigene0047604(--);Unigene0016619(Aldh3a1);Unigene0048726(--);Unigene0008274(SmydA-8);Unigene0031256(--);Unigene0029467(SmydA-8);Unigene0008612(TMLHE);Unigene0017261(--);Unigene0034300(AADAT);Unigene0026247(DHTKD1);Unigene0016872(AADAT);Unigene00053…	Unigene0000155(Ehmt2);Unigene0000268(--);Unigene0000847(--);Unigene0001076(ASHR2);Unigene0001271(HYKK);Unigene0002075(Kmt2e);Unigene0003076(LKR/SDH);Unigene0003077(LKR/SDH);Unigene0004077(SMYD3);Unigene0004428(--);Unigene0005380(gpp);Unigene0005831(ASH1L);Unigene0006076(AADAT);Unigene0006228(--);Unigene0006535(Aass);Unigene0006536(Aass);Unigene0006537(AASS);Unigene0008274(SmydA-8);Unigene0008360(…
KO05010	Alzheimer disease	-0.323327	-1.39415	0	0.200607	Unigene0039544(ATG2B);Unigene0023048(ATG13);Unigene0010641(Ndufa8);Unigene0019985(COX6A2);Unigene0041868(NDUFS6);Unigene0010275(--);Unigene0019405(NDUFA9);Unigene0033034(TUBA1A);Unigene0001787(blw);Unigene0040963(--);Unigene0011703(COX7C);Unigene0030473(ATPsynB);Unigene0042579(eIF2alpha);Unigene0003366(UQCRC2);Unigene0043115(NDUFB7);Unigene0009374(NDUFB9);Unigene0008224(TpnC47D);Unigene0013076(Tp…	Unigene0000130(--);Unigene0001091(TpnC41C);Unigene0001097(KIF5A);Unigene0001786(blw);Unigene0001787(blw);Unigene0002225(porin);Unigene0002226(VDAC2);Unigene0002482(ND-42);Unigene0002626(COX3);Unigene0002659(ATPsynbeta);Unigene0002660(Atp5f1b);Unigene0002661(ATPsynbeta);Unigene0003178(ERN1);Unigene0003255(atpB);Unigene0003366(UQCRC2);Unigene0003504(Casp2);Unigene0003506(--);Unigene0003990(COX7A2);…
KO00250	Alanine, aspartate and glutamate metabolism	-0.427626	-1.36433	0.05	0.233014	Unigene0049423(ASNS);Unigene0013860(AGXT);Unigene0049422(ASNS);Unigene0036697(Gdh);Unigene0010153(ALDH5A1);Unigene0040907(glt1);Unigene0038902(Gs2);Unigene0043811(Gfpt1);Unigene0024581(adss1a);Unigene0047644(ass1);	Unigene0001007(asrgl1);Unigene0003371(ABAT);Unigene0004110(Aldh5a1);Unigene0010135(AGXT2);Unigene0010153(ALDH5A1);Unigene0013860(AGXT);Unigene0014803(Gs2);Unigene0014804(Gs2);Unigene0015302(GOT1);Unigene0015304(Got1);Unigene0015789(PPAT);Unigene0018298(ADSL);Unigene0024138(glna-2);Unigene0024581(adss1a);Unigene0025468(GGAT1);Unigene0026087(Gls);Unigene0028498(Got2);Unigene0031807(AGT1);Unigene003…
KO03050	Proteasome	-0.418107	-1.34514	0.0361446	0.249731	Unigene0048369(PSMD14);Unigene0048979(psmc3-b);Unigene0055877(Psma3);Unigene0054717(Psmb7);Unigene0006188(PSME4);Unigene0038920(PSMD13);Unigene0003688(psma2);Unigene0007479(PSMC6);Unigene0009777(Psmb5);Unigene0036682(PSME3);Unigene0042823(psmb3);Unigene0015245(Psmc4);Unigene0018442(psmb4);Unigene0012417(PSMA1);Unigene0019080(SEM1);Unigene0049059(SEM1);Unigene0024785(Psmd8);Unigene0018441(psmb4);U…	Unigene0002713(Rpt6);Unigene0003688(psma2);Unigene0006188(PSME4);Unigene0006857(--);Unigene0007479(PSMC6);Unigene0007480(PSMC6);Unigene0007481(PSMC6);Unigene0009419(PSMA4);Unigene0009777(Psmb5);Unigene0012417(PSMA1);Unigene0015245(Psmc4);Unigene0016394(Rpn7);Unigene0016850(Psmb2);Unigene0018040(Rpn8);Unigene0018441(psmb4);Unigene0018442(psmb4);Unigene0019080(SEM1);Unigene0022892(PSMA6);Unigene002…

## Sheet: Muscle_KEGG Pathway
id	name	ES	NES	NOM p-val	FDR q-val	Core_Genes	Genes
KO03050	Proteasome	0.783165	2.12066	0	0	Unigene0027090(Rpt2);Unigene0038920(PSMD13);Unigene0027344(Dox-A2);Unigene0018442(psmb4);Unigene0057199(PSMA5);Unigene0026102(adrm1b);Unigene0053097(PSMD1);Unigene0035912(Rpn10);Unigene0009419(PSMA4);Unigene0055877(Psma3);Unigene0023004(psma7);Unigene0007480(PSMC6);Unigene0053098(Rpn2);Unigene0015245(Psmc4);Unigene0030572(Rpn6);Unigene0027089(Rpt2);Unigene0045116(Prosbeta6);Unigene0012417(PSMA1);…	Unigene0002713(Rpt6);Unigene0003688(psma2);Unigene0006188(PSME4);Unigene0006857(--);Unigene0007479(PSMC6);Unigene0007480(PSMC6);Unigene0007481(PSMC6);Unigene0009419(PSMA4);Unigene0009777(Psmb5);Unigene0012417(PSMA1);Unigene0015245(Psmc4);Unigene0016394(Rpn7);Unigene0016850(Psmb2);Unigene0018040(Rpn8);Unigene0018441(psmb4);Unigene0018442(psmb4);Unigene0019080(SEM1);Unigene0022892(PSMA6);Unigene002…
KO00970	Aminoacyl-tRNA biosynthesis	0.626195	1.78903	0	0.0281817	Unigene0049787(AlaRS-m);Unigene0032411(Sars2);Unigene0048536(FARS2);Unigene0014556(MTFMT);Unigene0032848(Cars1);Unigene0014508(gatA);Unigene0055767(NARS);Unigene0038563(EARS2);Unigene0021946(LARS2);Unigene0057727(eEF1gamma);Unigene0005143(farsa);Unigene0048959(TyrRS-m);Unigene0045519(hars);Unigene0002475(WARS1);Unigene0033716(AAEL009908);Unigene0002700(IARS2);Unigene0026445(Iars1);Unigene0031804(…	Unigene0002475(WARS1);Unigene0002700(IARS2);Unigene0004820(SEPSECS);Unigene0005143(farsa);Unigene0005906(Vars1);Unigene0006103(--);Unigene0006104(LARS2);Unigene0006105(Lars2);Unigene0011528(Gars1);Unigene0011843(mars1);Unigene0012917(GlnRS);Unigene0013158(BRAFLDRAFT_270748);Unigene0014508(gatA);Unigene0014556(MTFMT);Unigene0015584(Nars2);Unigene0017172(rars1);Unigene0017251(Pars2);Unigene0020214(…
KO03440	Homologous recombination	0.621603	1.67198	0.00149254	0.0677136	Unigene0042505(RAD51D);Unigene0027216(--);Unigene0032429(Top3a);Unigene0046539(BRIP1);Unigene0036624(RAD51C);Unigene0031420(--);Unigene0052815(--);Unigene0020125(RAD54B);Unigene0020493(EME1);Unigene0048744(RAD52);Unigene0024878(babam2);Unigene0036771(brcc3);Unigene0016615(Xrcc3);Unigene0027215(ATM);Unigene0022075(Top3b);Unigene0049433(rpa2-b);Unigene0012288(topbp1-A);Unigene0039578(POLD3);Unigene…	Unigene0002684(Rad51c);Unigene0012288(topbp1-A);Unigene0012976(BABAM1);Unigene0016615(Xrcc3);Unigene0016990(mre11);Unigene0019080(SEM1);Unigene0020125(RAD54B);Unigene0020493(EME1);Unigene0021304(POLD2);Unigene0022075(Top3b);Unigene0023131(--);Unigene0024878(babam2);Unigene0027215(ATM);Unigene0027216(--);Unigene0027217(--);Unigene0031420(--);Unigene0032429(Top3a);Unigene0032430(TOP3A);Unigene00366…
KO05169	Epstein-Barr virus infection	0.552111	1.70765	0	0.0707317	Unigene0029326(Polk);Unigene0027090(Rpt2);Unigene0010660(chuk);Unigene0012576(traf6);Unigene0038920(PSMD13);Unigene0021667(--);Unigene0027344(Dox-A2);Unigene0053939(PIK3R1);Unigene0026102(adrm1b);Unigene0053097(PSMD1);Unigene0035912(Rpn10);Unigene0033685(--);Unigene0007480(PSMC6);Unigene0053098(Rpn2);Unigene0026913(crt);Unigene0003802(CAL1);Unigene0015245(Psmc4);Unigene0030572(Rpn6);Unigene002708…	Unigene0000616(IRAK4);Unigene0000955(Entpd1);Unigene0001033(USP7);Unigene0001500(cact);Unigene0002427(CCND2);Unigene0002533(RAC1);Unigene0002590(Sin3a);Unigene0002713(Rpt6);Unigene0003504(Casp2);Unigene0003506(--);Unigene0003802(CAL1);Unigene0004259(--);Unigene0005080(--);Unigene0005795(Cir1);Unigene0006940(Skp2);Unigene0007479(PSMC6);Unigene0007480(PSMC6);Unigene0007481(PSMC6);Unigene0007889(cyc…
KO05120	Epithelial cell signaling in Helicobacter pylori infection	0.562087	1.60903	0.00410959	0.0721569	Unigene0010660(chuk);Unigene0040888(PAK2);Unigene0012335(VHA-a2);Unigene0040348(vha-17);Unigene0041534(VHA-B2);Unigene0050107(Vha55);Unigene0004330(VhaSFD);Unigene0009467(atp6v1c1a);Unigene0026718(Atp6v0c);Unigene0043219(AAEL002464);Unigene0048843(Vha68-2);Unigene0006698(ATP6V0B);Unigene0024969(vha-17);Unigene0000419(Atp6ap1);Unigene0032288(Atp6v0a1);Unigene0000827(Plcg1);Unigene0010659(CHUK);Uni…	Unigene0000195(VHA26);Unigene0000419(Atp6ap1);Unigene0000827(Plcg1);Unigene0001500(cact);Unigene0002533(RAC1);Unigene0002809(ATP6V0C);Unigene0002810(VHA16);Unigene0004330(VhaSFD);Unigene0004441(TJP1);Unigene0006698(ATP6V0B);Unigene0007963(--);Unigene0008370(Cdc42);Unigene0008505(Ptpn11);Unigene0009467(atp6v1c1a);Unigene0010659(CHUK);Unigene0010660(chuk);Unigene0012335(VHA-a2);Unigene0012336(VHA-a…
KO00510	N-Glycan biosynthesis	0.57876	1.61552	0.00285307	0.0723856	Unigene0002938(Alg14);Unigene0055030(DPM1);Unigene0008248(Dpagt1);Unigene0012941(--);Unigene0012191(Alg13);Unigene0013001(Alg9);Unigene0043008(Dolk);Unigene0009172(ALG6);Unigene0025813(Tusc3);Unigene0033491(Mgat2);Unigene0021083(STT3B);Unigene0030960(Alg10b);Unigene0029186(bre-4);Unigene0053443(MGAT2);Unigene0030566(--);Unigene0049513(Ost48);Unigene0012940(RPN1);Unigene0049324(ALG2);Unigene002038…	Unigene0002387(alpha-Man-Ia);Unigene0002938(Alg14);Unigene0003534(Mgat1);Unigene0008248(Dpagt1);Unigene0009172(ALG6);Unigene0012191(Alg13);Unigene0012940(RPN1);Unigene0012941(--);Unigene0013001(Alg9);Unigene0013510(wol);Unigene0013511(wol);Unigene0014974(SUS4);Unigene0015544(STT3A);Unigene0016530(--);Unigene0018261(--);Unigene0018479(ALG8);Unigene0020381(CBG09584);Unigene0020382(CG7840);Unigene00…
KO03460	Fanconi anemia pathway	0.57761	1.68137	0	0.0772501	Unigene0029326(Polk);Unigene0043501(REV1);Unigene0026741(rmi1);Unigene0003531(--);Unigene0032429(Top3a);Unigene0046539(BRIP1);Unigene0010030(FANCI);Unigene0012061(creB);Unigene0012772(--);Unigene0036624(RAD51C);Unigene0047827(UBE2T);Unigene0052815(--);Unigene0012458(ERCC4);Unigene0050426(slx1a);Unigene0020493(EME1);Unigene0026740(Rmi1);Unigene0023776(--);Unigene0012773(--);Unigene0034506(telo2);U…	Unigene0002684(Rad51c);Unigene0003290(POLI);Unigene0003293(DNApol-iota);Unigene0003531(--);Unigene0005028(PMS2);Unigene0010029(Fanci);Unigene0010030(FANCI);Unigene0011939(Faap24);Unigene0012061(creB);Unigene0012458(ERCC4);Unigene0012459(ERCC4);Unigene0012460(ERCC4);Unigene0012771(--);Unigene0012772(--);Unigene0012773(--);Unigene0013602(FAN1);Unigene0014992(CENPS);Unigene0019138(MLH1);Unigene00191…
KO05110	Vibrio cholerae infection	0.566008	1.63348	0.00540541	0.0776254	Unigene0044492(Act5C);Unigene0035264(ARF1);Unigene0012335(VHA-a2);Unigene0008800(sec61ab);Unigene0040348(vha-17);Unigene0041534(VHA-B2);Unigene0050107(Vha55);Unigene0039179(SEC61B);Unigene0004330(VhaSFD);Unigene0009467(atp6v1c1a);Unigene0026718(Atp6v0c);Unigene0043219(AAEL002464);Unigene0048843(Vha68-2);Unigene0006698(ATP6V0B);Unigene0024969(vha-17);Unigene0000419(Atp6ap1);Unigene0032288(Atp6v0a1…	Unigene0000195(VHA26);Unigene0000419(Atp6ap1);Unigene0000827(Plcg1);Unigene0000837(Act5C);Unigene0002425(sec61g);Unigene0002809(ATP6V0C);Unigene0002810(VHA16);Unigene0004275(Ero1L);Unigene0004330(VhaSFD);Unigene0004441(TJP1);Unigene0006698(ATP6V0B);Unigene0008404(actA3a);Unigene0008800(sec61ab);Unigene0009467(atp6v1c1a);Unigene0012335(VHA-a2);Unigene0012336(VHA-a3);Unigene0013172(act10);Unigene00…
KO03022	Basal transcription factors	0.599593	1.59693	0.00719425	0.078077	Unigene0023210(Taf6l);Unigene0047912(Taf5);Unigene0018198(TAF9);Unigene0056820(Taf6);Unigene0048500(Taf1);Unigene0005038(ERCC2);Unigene0008177(GTF2H4);Unigene0017792(TAF5);Unigene0018757(TAF12);Unigene0028171(TAF7);Unigene0024622(TAF3);Unigene0024623(TAF3);Unigene0003931(CDK7);Unigene0018518(GTF2E1);Unigene0030098(Tfb1);Unigene0053798(hay);Unigene0010939(TAF10);Unigene0040667(Tbp);Unigene0001103(…	Unigene0001103(Gtf2h2);Unigene0003931(CDK7);Unigene0004662(TfIIB);Unigene0005038(ERCC2);Unigene0008177(GTF2H4);Unigene0008232(Taf4);Unigene0010939(TAF10);Unigene0011009(GTF2E2);Unigene0017291(taf8);Unigene0017792(TAF5);Unigene0018198(TAF9);Unigene0018518(GTF2E1);Unigene0018757(TAF12);Unigene0018996(--);Unigene0019521(--);Unigene0019720(Taf11);Unigene0022903(GTF2H3);Unigene0023210(Taf6l);Unigene00…
KO03013	RNA transport	0.487476	1.61558	0	0.0796242	Unigene0014850(pabpc1a);Unigene0042891(eEF1alpha2);Unigene0047586(EIF2B1);Unigene0040606(Sumo3);Unigene0026897(--);Unigene0047777(POP1);Unigene0010841(magoh);Unigene0001217(--);Unigene0052209(nup85);Unigene0042108(SNUPN);Unigene0022554(GEMIN8);Unigene0050145(EIF4E2);Unigene0046527(--);Unigene0046482(--);Unigene0049043(--);Unigene0053192(XPO1);Unigene0042537(Nup133);Unigene0021687(--);Unigene00304…	Unigene0000417(REFA1);Unigene0000454(--);Unigene0000818(Nup54);Unigene0001217(--);Unigene0001318(Sra-1);Unigene0001577(npp-22);Unigene0001584(--);Unigene0001639(--);Unigene0002222(Cbp20-B);Unigene0002357(eIF3a);Unigene0003395(--);Unigene0004001(Upf1);Unigene0004250(Alyref);Unigene0004316(nup93);Unigene0004551(EIF4E);Unigene0004727(--);Unigene0004939(--);Unigene0006269(THOC2);Unigene0006270(THOC2)…
KO04141	Protein processing in endoplasmic reticulum	0.492348	1.63807	0	0.0836326	Unigene0024981(CDC48);Unigene0004913(SSR2);Unigene0054528(DNAJC10);Unigene0024169(--);Unigene0012941(--);Unigene0028013(Ssr1);Unigene0008800(sec61ab);Unigene0053990(Pdi);Unigene0000094(UBE2G2);Unigene0024893(Ssr3);Unigene0031509(vcp);Unigene0017012(--);Unigene0019657(LMAN1);Unigene0021890(HSP90AA1);Unigene0013118(DNAJA1);Unigene0049033(DNAJC1);Unigene0024507(Tram1);Unigene0043358(hsc71);Unigene00…	Unigene0000094(UBE2G2);Unigene0000638(TXNDC5);Unigene0001087(--);Unigene0002324(Bcap29);Unigene0002387(alpha-Man-Ia);Unigene0002425(sec61g);Unigene0002779(HSPA1B);Unigene0002780(hsp70);Unigene0003178(ERN1);Unigene0003795(DNAJC3);Unigene0003802(CAL1);Unigene0004266(XBP1);Unigene0004275(Ero1L);Unigene0004913(SSR2);Unigene0004921(Sar1b);Unigene0005406(MBTPS1);Unigene0005433(Sec63);Unigene0005558(DNA…
KO05323	Rheumatoid arthritis	0.583308	1.6466	0.00138696	0.0857086	Unigene0012453(Ctsl);Unigene0012335(VHA-a2);Unigene0048746(Cp1);Unigene0040348(vha-17);Unigene0041534(VHA-B2);Unigene0050107(Vha55);Unigene0019603(TEK);Unigene0004330(VhaSFD);Unigene0009467(atp6v1c1a);Unigene0026718(Atp6v0c);Unigene0043219(AAEL002464);Unigene0048843(Vha68-2);Unigene0006698(ATP6V0B);Unigene0024969(vha-17);Unigene0000419(Atp6ap1);Unigene0032288(Atp6v0a1);Unigene0040805(Flt1);Unigen…	Unigene0000195(VHA26);Unigene0000419(Atp6ap1);Unigene0002809(ATP6V0C);Unigene0002810(VHA16);Unigene0003567(Flt1);Unigene0004330(VhaSFD);Unigene0005627(Cys);Unigene0006698(ATP6V0B);Unigene0007682(sca);Unigene0009467(atp6v1c1a);Unigene0009603(LCP2);Unigene0009757(Cys);Unigene0012335(VHA-a2);Unigene0012336(VHA-a3);Unigene0012452(Ctsl);Unigene0012453(Ctsl);Unigene0018727(--);Unigene0018728(Flt1);Unig…
KO00010	Glycolysis / Gluconeogenesis	0.51582	1.61686	0.00129199	0.0866431	Unigene0057022(--);Unigene0015281(Ald1);Unigene0010483(PGM1);Unigene0014665(Eno);Unigene0054985(Pgi);Unigene0042223(tpi1a);Unigene0053120(Ldh);Unigene0002175(Pgk);Unigene0051526(Ald1);Unigene0011353(akr1a1);Unigene0055183(FBP1);Unigene0053122(ldh-1);Unigene0030946(PCK2);Unigene0039706(PGAM2);Unigene0004050(Fdh);Unigene0047398(ALDH2);Unigene0014501(PCK1);Unigene0032897(PGM2);Unigene0042764(Gapdh);…	Unigene0000637(GALM);Unigene0000675(ADH5);Unigene0002175(Pgk);Unigene0002585(ALDOA);Unigene0002869(PGAM1);Unigene0003684(TPIP1);Unigene0004050(Fdh);Unigene0005940(Pepck);Unigene0005974(Gapdh);Unigene0006048(Pdhx);Unigene0007140(GAPB);Unigene0007141(GAPB);Unigene0007323(G6PC);Unigene0009316(Dlat);Unigene0010360(ACSS2);Unigene0010483(PGM1);Unigene0011353(akr1a1);Unigene0011354(Akr1c18);Unigene00117…
KO00563	Glycosylphosphatidylinositol(GPI)-anchor biosynthesis	0.632358	1.56786	0.00734214	0.0881677	Unigene0013851(PIGG);Unigene0030278(PIGN);Unigene0020540(--);Unigene0017511(pigb);Unigene0010790(Gpaa1);Unigene0030279(PIGN);Unigene0056865(PIG-K);Unigene0017838(PIGO);Unigene0015477(PIGU);Unigene0030280(Pign);Unigene0052181(PIGL);	Unigene0000503(Pgap1);Unigene0004317(PIGF);Unigene0010790(Gpaa1);Unigene0012292(gwt1);Unigene0012913(PIGA);Unigene0013851(PIGG);Unigene0015477(PIGU);Unigene0015840(Piga);Unigene0017511(pigb);Unigene0017838(PIGO);Unigene0020540(--);Unigene0020887(Pigq);Unigene0023917(Pigp);Unigene0024804(Pigt);Unigene0030278(PIGN);Unigene0030279(PIGN);Unigene0030280(Pign);Unigene0037694(pigm);Unigene0037695(PIGM);…
KO04964	Proximal tubule bicarbonate reclamation	0.616638	1.57136	0.0120482	0.0899513	Unigene0052492(nrv2);Unigene0030946(PCK2);Unigene0014501(PCK1);Unigene0050090(Atpalpha);Unigene0031801(nrv2);Unigene0052201(cah-3);Unigene0017196(nrv1);Unigene0041144(MD1);Unigene0052199(CA2);Unigene0012683(--);Unigene0009513(--);Unigene0050086(atp1a1);	Unigene0003904(nrv2);Unigene0005940(Pepck);Unigene0009513(--);Unigene0009514(SLC9A2);Unigene0012683(--);Unigene0014500(PCK1);Unigene0014501(PCK1);Unigene0016660(ATP1B1);Unigene0017196(nrv1);Unigene0017899(ATP1A1);Unigene0017900(ATP1A1);Unigene0017901(ATP1A1);Unigene0019335(SLC9A2);Unigene0024138(glna-2);Unigene0026087(Gls);Unigene0027179(MDH1);Unigene0030946(PCK2);Unigene0031801(nrv2);Unigene0032…
KO00514	Other types of O-glycan biosynthesis	0.598561	1.57641	0.0110803	0.0907278	Unigene0002749(tw);Unigene0050325(Gxylt2);Unigene0056074(rt);Unigene0000490(Pgant6);Unigene0037399(--);Unigene0014832(GlcAT-P);Unigene0029844(Pgant7);Unigene0011938(C1GalTA);Unigene0050584(C1GalTA);Unigene0027887(--);Unigene0005661(POFUT2);Unigene0029186(bre-4);Unigene0052277(Xxylt1);Unigene0054283(GALNT2);Unigene0015772(GlcAT-S);Unigene0016555(AAEL011121);Unigene0043484(Pgant3);Unigene0011662(C1…	Unigene0000490(Pgant6);Unigene0002749(tw);Unigene0005660(pad-2);Unigene0005661(POFUT2);Unigene0009675(Pgant1);Unigene0010056(GALNT11);Unigene0011662(C1GALT1);Unigene0011938(C1GalTA);Unigene0014646(C1GalTA);Unigene0014832(GlcAT-P);Unigene0015772(GlcAT-S);Unigene0016555(AAEL011121);Unigene0018073(Pgant6);Unigene0022818(GlcAT-P);Unigene0027333(pomt2);Unigene0027887(--);Unigene0029186(bre-4);Unigene0…
KO04966	Collecting duct acid secretion	0.67128	1.55893	0.0152207	0.092926	Unigene0012335(VHA-a2);Unigene0040348(vha-17);Unigene0041534(VHA-B2);Unigene0052201(cah-3);Unigene0050107(Vha55);Unigene0009467(atp6v1c1a);Unigene0026718(Atp6v0c);Unigene0043219(AAEL002464);Unigene0048843(Vha68-2);Unigene0024969(vha-17);Unigene0032288(Atp6v0a1);Unigene0052199(CA2);Unigene0030548(Vha36-1);Unigene0002809(ATP6V0C);Unigene0034499(VhaAC39-1);Unigene0000195(VHA26);Unigene0019635(--);	Unigene0000195(VHA26);Unigene0002809(ATP6V0C);Unigene0002810(VHA16);Unigene0009467(atp6v1c1a);Unigene0012335(VHA-a2);Unigene0012336(VHA-a3);Unigene0019635(--);Unigene0024969(vha-17);Unigene0026718(Atp6v0c);Unigene0026720(VHA-c1);Unigene0029504(Atp6v0a1);Unigene0030548(Vha36-1);Unigene0032288(Atp6v0a1);Unigene0034499(VhaAC39-1);Unigene0040348(vha-17);Unigene0041534(VHA-B2);Unigene0043219(AAEL00246…
KO03030	DNA replication	0.576271	1.54009	0.00859599	0.110256	Unigene0040358(rnaseh2b);Unigene0034775(Pole);Unigene0016437(CG13690);Unigene0047890(POLE2);Unigene0052815(--);Unigene0054618(RNASEH1);Unigene0002552(POLA2);Unigene0006662(RFC3);Unigene0023663(mcm7-a);Unigene0049433(rpa2-b);Unigene0008942(Rfc5);Unigene0025768(pri2);Unigene0052178(Prim2);Unigene0039578(POLD3);Unigene0021304(POLD2);Unigene0051373(DNApol-delta);Unigene0014055(RFC1);Unigene0008818(Mc…	Unigene0002552(POLA2);Unigene0004856(MCM6);Unigene0006662(RFC3);Unigene0006683(pola1);Unigene0007209(mcm2);Unigene0008818(Mcm5);Unigene0008942(Rfc5);Unigene0014055(RFC1);Unigene0016264(FEN1);Unigene0016437(CG13690);Unigene0017298(Rfc2);Unigene0020807(PCNA);Unigene0020808(PCNA);Unigene0021294(dpa);Unigene0021304(POLD2);Unigene0023605(--);Unigene0023663(mcm7-a);Unigene0024382(lig1);Unigene0025350(-…
KO03060	Protein export	0.600125	1.52578	0.0132548	0.125103	Unigene0008800(sec61ab);Unigene0026536(OXA1L);Unigene0030856(Hsc70-3);Unigene0029220(SEC11C);Unigene0008964(spcs2);Unigene0009956(SRP14);Unigene0039179(SEC61B);Unigene0030858(Hsc70-3);Unigene0007548(SEC62);Unigene0040209(Srprb);Unigene0048209(SRP68);Unigene0030857(HSPA5);Unigene0042810(Gtp-bp);Unigene0004185(Srp19);Unigene0019858(SRP72);Unigene0036563(Hsc70-3);Unigene0005433(Sec63);Unigene0006830…	Unigene0002425(sec61g);Unigene0004185(Srp19);Unigene0005433(Sec63);Unigene0006830(Spase22-23);Unigene0007548(SEC62);Unigene0008800(sec61ab);Unigene0008964(spcs2);Unigene0009956(SRP14);Unigene0012254(IMMP1L);Unigene0015851(Srp54);Unigene0018213(SRP14);Unigene0019858(SRP72);Unigene0021059(Srp9);Unigene0026536(OXA1L);Unigene0029219(SEC11A);Unigene0029220(SEC11C);Unigene0030855(HSPA5);Unigene0030856(…
KO04962	Vasopressin-regulated water reabsorption	0.584544	1.50975	0.0180995	0.142559	Unigene0051203(DCTN5);Unigene0053716(--);Unigene0046876(--);Unigene0024311(CREB3L2);Unigene0048830(dctn2);Unigene0020282(DCTN1-p150);Unigene0037012(Creb3l3);Unigene0057874(RAB5B);Unigene0023584(RAB11B);Unigene0031754(TIP1-1);Unigene0016975(ADCY3);Unigene0007562(ctp);Unigene0014366(Dync1li2);Unigene0030186(DCTN6);Unigene0055307(ARHGDIB);Unigene0043792(DCTN4);Unigene0052013(DYNC1I2);Unigene0035644(…	Unigene0007143(DYNC2H1);Unigene0007545(comt);Unigene0007562(ctp);Unigene0014366(Dync1li2);Unigene0016975(ADCY3);Unigene0017113(Dhc64C);Unigene0017114(--);Unigene0019383(G-s-alpha-60A);Unigene0020282(DCTN1-p150);Unigene0021894(VAMP3);Unigene0023584(RAB11B);Unigene0023796(Pka-C1);Unigene0024311(CREB3L2);Unigene0030186(DCTN6);Unigene0031754(TIP1-1);Unigene0031757(bib);Unigene0035644(PIP2-5);Unigene0…
KO03430	Mismatch repair	0.597818	1.4892	0.0237741	0.172744	Unigene0023784(MLH3);Unigene0052815(--);Unigene0047260(EXO1);Unigene0023785(MLH3);Unigene0005028(PMS2);Unigene0006662(RFC3);Unigene0049433(rpa2-b);Unigene0008942(Rfc5);Unigene0039578(POLD3);Unigene0021304(POLD2);Unigene0051373(DNApol-delta);Unigene0014055(RFC1);Unigene0017298(Rfc2);Unigene0024382(lig1);Unigene0034820(Msh6);Unigene0019138(MLH1);Unigene0024926(MSH2);	Unigene0005028(PMS2);Unigene0006662(RFC3);Unigene0008942(Rfc5);Unigene0012919(MLH3);Unigene0012920(MLH3);Unigene0014055(RFC1);Unigene0017298(Rfc2);Unigene0019138(MLH1);Unigene0019139(MLH1);Unigene0019140(MLH1);Unigene0020807(PCNA);Unigene0020808(PCNA);Unigene0021304(POLD2);Unigene0023784(MLH3);Unigene0023785(MLH3);Unigene0024382(lig1);Unigene0024926(MSH2);Unigene0030877(Rfc4);Unigene0034820(Msh6)…
KO04140	Autophagy - animal	0.457222	1.47231	0.00606796	0.174155	Unigene0044907(Lamp1);Unigene0012453(Ctsl);Unigene0012295(--);Unigene0050609(UVRAG);Unigene0012576(traf6);Unigene0000242(ATG9A);Unigene0053939(PIK3R1);Unigene0048746(Cp1);Unigene0047420(stk11);Unigene0033517(ATG5);Unigene0023280(LAMP1);Unigene0028733(vmp1);Unigene0006234(EIF2AK4);Unigene0005601(RUBCN);Unigene0049420(pik3c3);Unigene0002404(Zfyve1);Unigene0050608(--);Unigene0046694(ATG7);Unigene004…	Unigene0000208(SUPT20H);Unigene0000242(ATG9A);Unigene0001363(CTSB);Unigene0002297(SH3GLB1);Unigene0002404(Zfyve1);Unigene0002674(PRKAA2);Unigene0003178(ERN1);Unigene0004039(CAMKK2);Unigene0004379(ATG16L1);Unigene0004452(Pkcdelta);Unigene0004547(ATG10);Unigene0005601(RUBCN);Unigene0005627(Cys);Unigene0005887(--);Unigene0005904(Dsp1);Unigene0005912(Lamp1);Unigene0006234(EIF2AK4);Unigene0006283(atg1…
KO00190	Oxidative phosphorylation	0.441595	1.45767	0.00472255	0.176159	Unigene0009340(sdhb);Unigene0048415(COI);Unigene0041203(mt:CoIII);Unigene0048196(mt:CoII);Unigene0041913(ND4);Unigene0048553(mt:ND1);Unigene0041914(MT-CYB);Unigene0048423(mt:ND5);Unigene0041916(mt:ND6);Unigene0041205(ATP6);Unigene0012335(VHA-a2);Unigene0045604(mt:ND2);Unigene0040348(vha-17);Unigene0041534(VHA-B2);Unigene0041915(mt:ND4L);Unigene0015222(SdhD);Unigene0001787(blw);Unigene0051219(--);…	Unigene0000195(VHA26);Unigene0000419(Atp6ap1);Unigene0001681(LHPP);Unigene0001786(blw);Unigene0001787(blw);Unigene0002482(ND-42);Unigene0002626(COX3);Unigene0002659(ATPsynbeta);Unigene0002660(Atp5f1b);Unigene0002661(ATPsynbeta);Unigene0002809(ATP6V0C);Unigene0002810(VHA16);Unigene0003255(atpB);Unigene0003366(UQCRC2);Unigene0003990(COX7A2);Unigene0004330(VhaSFD);Unigene0004508(--);Unigene0004863(N…
KO04068	FoxO signaling pathway	0.464679	1.46058	0.0089172	0.176803	Unigene0010660(chuk);Unigene0021667(--);Unigene0053939(PIK3R1);Unigene0027216(--);Unigene0047420(stk11);Unigene0030946(PCK2);Unigene0048678(CycG);Unigene0033685(--);Unigene0014501(PCK1);Unigene0057363(Prkag2);Unigene0038103(PLK4);Unigene0047962(Bnip3);Unigene0024199(PIK3CA);Unigene0028956(CCNB3);Unigene0036644(PRMT1);Unigene0027215(ATM);Unigene0042855(Sirt1);Unigene0001033(USP7);Unigene0048791(SO…	Unigene0001033(USP7);Unigene0002427(CCND2);Unigene0002674(PRKAA2);Unigene0004244(ACVR1B);Unigene0004259(--);Unigene0005940(Pepck);Unigene0006940(Skp2);Unigene0006982(CSNK1E);Unigene0007323(G6PC);Unigene0010275(--);Unigene0010659(CHUK);Unigene0010660(chuk);Unigene0011910(drk);Unigene0012107(Pik3cb);Unigene0012427(Ras85D);Unigene0012583(plk1);Unigene0012894(CREBBP);Unigene0013558(--);Unigene0013758…
KO01200	Carbon metabolism	0.442023	1.45356	0.00238663	0.176951	Unigene0015281(Ald1);Unigene0009340(sdhb);Unigene0014665(Eno);Unigene0054985(Pgi);Unigene0000092(RGN);Unigene0042223(tpi1a);Unigene0015304(Got1);Unigene0002175(Pgk);Unigene0051526(Ald1);Unigene0015302(GOT1);Unigene0027961(Pcca);Unigene0055183(FBP1);Unigene0016755(Glyctk);Unigene0039706(PGAM2);Unigene0004050(Fdh);Unigene0026512(OASA1);Unigene0052445(PRPS1);Unigene0042764(Gapdh);Unigene0051220(tpi1…	Unigene0000092(RGN);Unigene0000320(Acox1);Unigene0000675(ADH5);Unigene0001684(SHMT1);Unigene0002175(Pgk);Unigene0002585(ALDOA);Unigene0002869(PGAM1);Unigene0003684(TPIP1);Unigene0004050(Fdh);Unigene0005974(Gapdh);Unigene0006048(Pdhx);Unigene0006056(FH);Unigene0006361(Tktl2);Unigene0006458(GCSH);Unigene0006485(SAT5);Unigene0007140(GAPB);Unigene0007141(GAPB);Unigene0007632(ACOX3);Unigene0008470(Had…
KO04145	Phagosome	0.452707	1.46705	0.00361446	0.178486	Unigene0044907(Lamp1);Unigene0012453(Ctsl);Unigene0044492(Act5C);Unigene0049889(TUBA1A);Unigene0004935(tuba);Unigene0008600(TUBA1C);Unigene0014267(--);Unigene0012335(VHA-a2);Unigene0028829(TUBB4B);Unigene0008800(sec61ab);Unigene0048746(Cp1);Unigene0044860(NSL);Unigene0049888(alphaTub84B);Unigene0013579(pes);Unigene0051283(TUBB4B);Unigene0023280(LAMP1);Unigene0040348(vha-17);Unigene0041534(VHA-B2)…	Unigene0000195(VHA26);Unigene0000419(Atp6ap1);Unigene0000837(Act5C);Unigene0000840(--);Unigene0002425(sec61g);Unigene0002533(RAC1);Unigene0002809(ATP6V0C);Unigene0002810(VHA16);Unigene0003244(mys);Unigene0003767(STX18);Unigene0003802(CAL1);Unigene0004330(VhaSFD);Unigene0004935(tuba);Unigene0005080(--);Unigene0005627(Cys);Unigene0005912(Lamp1);Unigene0005941(TUB2);Unigene0006698(ATP6V0B);Unigene00…
KO05168	Herpes simplex infection	0.430873	1.46294	0	0.178599	Unigene0030655(Zfx);Unigene0004737(PRDM15);Unigene0010660(chuk);Unigene0022879(TIGD1);Unigene0006449(--);Unigene0047586(EIF2B1);Unigene0012576(traf6);Unigene0018405(hop);Unigene0053939(PIK3R1);Unigene0056263(--);Unigene0025935(--);Unigene0049826(--);Unigene0009727(--);Unigene0049000(--);Unigene0026913(crt);Unigene0006234(EIF2AK4);Unigene0003802(CAL1);Unigene0000604(TIGD1);Unigene0001164(TIGD1);Un…	Unigene0000069(--);Unigene0000117(JRKL);Unigene0000361(--);Unigene0000362(TIGD1);Unigene0000363(TIGD1);Unigene0000416(Diap1);Unigene0000574(TIGD1);Unigene0000604(TIGD1);Unigene0000616(IRAK4);Unigene0000979(--);Unigene0001058(--);Unigene0001164(TIGD1);Unigene0001451(--);Unigene0001500(cact);Unigene0001639(--);Unigene0002817(CENPBD1);Unigene0003504(Casp2);Unigene0003506(--);Unigene0003530(--);Unige…
KO03040	Spliceosome	0.448976	1.47317	0.00240964	0.179836	Unigene0036046(SF3B4);Unigene0007472(TRA2B);Unigene0053073(PHF5A);Unigene0029418(Sf3a2);Unigene0010841(magoh);Unigene0043358(hsc71);Unigene0055704(Sart1);Unigene0031562(SNRPG);Unigene0048997(pea);Unigene0047099(HSP70-4);Unigene0026671(CCDC12);Unigene0002685(bcas2);Unigene0017200(USP39);Unigene0045926(EFTUD2);Unigene0047018(HSP70);Unigene0045302(rsp-4);Unigene0053833(Xab2);Unigene0001789(SmD1);Uni…	Unigene0001469(WBP11);Unigene0001639(--);Unigene0001643(Prpf19);Unigene0001789(SmD1);Unigene0001902(Isy1);Unigene0002051(PHUM222080);Unigene0002222(Cbp20-B);Unigene0002310(SNRNP200);Unigene0002311(SNRNP200);Unigene0002469(Cwc15);Unigene0002681(Snrpb2);Unigene0002685(bcas2);Unigene0002779(HSPA1B);Unigene0002780(hsp70);Unigene0003435(LSM4);Unigene0004250(Alyref);Unigene0005982(RBM25);Unigene0005983…
KO00564	Glycerophospholipid metabolism	0.492295	1.47537	0.011889	0.183336	Unigene0007127(--);Unigene0051963(LPGAT1);Unigene0032759(phc-2);Unigene0025824(Gpdh1);Unigene0009284(NMT2);Unigene0044950(ETNPPL);Unigene0007258(NMT2);Unigene0015059(Lpcat1);Unigene0008096(--);Unigene0009963(Lpcat3);Unigene0047288(Mboat1);Unigene0028813(Cept1);Unigene0049299(Pisd);Unigene0000006(agpat9l);Unigene0033992(NMT2);Unigene0053722(--);Unigene0043247(Agpat5);Unigene0006863(PLA2G6);Unigene…	Unigene0000006(agpat9l);Unigene0000073(Ace);Unigene0000110(gpat3);Unigene0000713(Cdipt);Unigene0001017(CLS);Unigene0001209(--);Unigene0001920(Pla2g6);Unigene0001936(Etnk1);Unigene0002090(ptdss2);Unigene0002641(PLD1);Unigene0003228(Cds);Unigene0004294(PLA2G4A);Unigene0005188(LPIN2);Unigene0006863(PLA2G6);Unigene0007127(--);Unigene0007258(NMT2);Unigene0008096(--);Unigene0009284(NMT2);Unigene0009285…
KO04918	Thyroid hormone synthesis	0.507554	1.47869	0.00403226	0.184938	Unigene0052492(nrv2);Unigene0017012(--);Unigene0030856(Hsc70-3);Unigene0050090(Atpalpha);Unigene0031801(nrv2);Unigene0030858(Hsc70-3);Unigene0017196(nrv1);Unigene0041389(LRP2);Unigene0043980(ATF2);Unigene0024311(CREB3L2);Unigene0035166(PDIA4);Unigene0039951(HSP90B1);Unigene0021872(HSP90B1);Unigene0037012(Creb3l3);Unigene0052886(Ttf2);Unigene0018828(rut);Unigene0053153(GPX3);Unigene0003120(Lrp2);U…	Unigene0003119(LRP2);Unigene0003120(Lrp2);Unigene0003904(nrv2);Unigene0010386(GNA15);Unigene0010976(GPX7);Unigene0011088(PLCB4);Unigene0012683(--);Unigene0016660(ATP1B1);Unigene0016975(ADCY3);Unigene0017012(--);Unigene0017143(GPX1);Unigene0017196(nrv1);Unigene0017896(--);Unigene0017899(ATP1A1);Unigene0017900(ATP1A1);Unigene0017901(ATP1A1);Unigene0018828(rut);Unigene0019383(G-s-alpha-60A);Unigene0…
KO03420	Nucleotide excision repair	0.505279	1.44177	0.0281294	0.19178	Unigene0016542(Roc1a);Unigene0034775(Pole);Unigene0047890(POLE2);Unigene0032626(--);Unigene0052815(--);Unigene0012458(ERCC4);Unigene0005038(ERCC2);Unigene0008177(GTF2H4);Unigene0034084(RAD23A);Unigene0003931(CDK7);Unigene0030098(Tfb1);Unigene0006662(RFC3);Unigene0049433(rpa2-b);Unigene0008942(Rfc5);Unigene0014450(ERCC8);Unigene0053798(hay);Unigene0056056(ERCC1);Unigene0039578(POLD3);Unigene002130…	Unigene0001103(Gtf2h2);Unigene0003931(CDK7);Unigene0005038(ERCC2);Unigene0005897(ERCC6);Unigene0006662(RFC3);Unigene0008177(GTF2H4);Unigene0008942(Rfc5);Unigene0011415(--);Unigene0011416(ercc5);Unigene0012458(ERCC4);Unigene0012459(ERCC4);Unigene0012460(ERCC4);Unigene0014055(RFC1);Unigene0014450(ERCC8);Unigene0016542(Roc1a);Unigene0017298(Rfc2);Unigene0018466(CUL4B);Unigene0018996(--);Unigene00208…
KO00030	Pentose phosphate pathway	0.509531	1.4334	0.0208914	0.196521	Unigene0015281(Ald1);Unigene0010483(PGM1);Unigene0054985(Pgi);Unigene0000092(RGN);Unigene0051526(Ald1);Unigene0055183(FBP1);Unigene0016755(Glyctk);Unigene0032897(PGM2);Unigene0052445(PRPS1);Unigene0014625(Zw);Unigene0042242(TKT);Unigene0032896(PGM2);Unigene0006361(Tktl2);Unigene0015030(RBKS);Unigene0024418(RPIA);	Unigene0000092(RGN);Unigene0002585(ALDOA);Unigene0006361(Tktl2);Unigene0010483(PGM1);Unigene0014540(OsI_04558);Unigene0014625(Zw);Unigene0015030(RBKS);Unigene0015281(Ald1);Unigene0016755(Glyctk);Unigene0017281(Ald1);Unigene0020256(aldo-2);Unigene0020361(ALDC);Unigene0020362(FBA6);Unigene0020363(FBA6);Unigene0022320(DERA);Unigene0022567(FBA3);Unigene0023560(FBP1);Unigene0024418(RPIA);Unigene003052…
KO03410	Base excision repair	0.530437	1.43483	0.0435414	0.199978	Unigene0007524(apex1);Unigene0004572(Poll);Unigene0040546(apn-1);Unigene0036081(Nthl1);Unigene0033757(Mutyh);Unigene0026325(--);Unigene0041425(Parp1);Unigene0034775(Pole);Unigene0053541(Mbd4);Unigene0047890(POLE2);Unigene0042807(XRCC1);Unigene0044972(Apex2);Unigene0005904(Dsp1);Unigene0028816(NEIL3);Unigene0039578(POLD3);Unigene0021304(POLD2);Unigene0033718(Mpg);Unigene0028819(Neil3);Unigene00513…	Unigene0000636(Parp2);Unigene0004572(Poll);Unigene0005904(Dsp1);Unigene0007524(apex1);Unigene0007689(XRCC1);Unigene0016264(FEN1);Unigene0018769(LIG3);Unigene0019342(Parp3);Unigene0020807(PCNA);Unigene0020808(PCNA);Unigene0021304(POLD2);Unigene0023878(Dsp1);Unigene0024382(lig1);Unigene0025164(SMUG1);Unigene0026324(Neil1);Unigene0026325(--);Unigene0026392(Lig3);Unigene0026537(TDG);Unigene0026627(Pa…
KO00513	Various types of N-glycan biosynthesis	0.482338	1.40564	0.0174966	0.205874	Unigene0017929(Hexb);Unigene0002938(Alg14);Unigene0012941(--);Unigene0012191(Alg13);Unigene0013001(Alg9);Unigene0025813(Tusc3);Unigene0033491(Mgat2);Unigene0051713(FucTA);Unigene0037582(FUT4);Unigene0021083(STT3B);Unigene0029186(bre-4);Unigene0032283(fdl);Unigene0053443(MGAT2);Unigene0030566(--);Unigene0049513(Ost48);Unigene0041869(chst12);Unigene0019667(Hexd);Unigene0034492(fdl);Unigene0012940(R…	Unigene0001106(Hexa);Unigene0001291(FucTA);Unigene0002387(alpha-Man-Ia);Unigene0002938(Alg14);Unigene0003250(fdl);Unigene0003534(Mgat1);Unigene0006113(--);Unigene0006114(--);Unigene0009942(FucTC);Unigene0012097(FucTA);Unigene0012191(Alg13);Unigene0012829(fdl);Unigene0012940(RPN1);Unigene0012941(--);Unigene0013001(Alg9);Unigene0014974(SUS4);Unigene0015544(STT3A);Unigene0015735(FucTA);Unigene001792…
KO04142	Lysosome	0.410879	1.40776	0.00341297	0.207131	Unigene0013614(Gga1);Unigene0002454(Glb1);Unigene0017929(Hexb);Unigene0000861(GUSB);Unigene0044907(Lamp1);Unigene0012031(Ctsc);Unigene0012453(Ctsl);Unigene0026357(Mfsd8);Unigene0043695(mfsd8);Unigene0040654(Slc17a5);Unigene0015247(SCARB2);Unigene0012335(VHA-a2);Unigene0045668(ppt2-a);Unigene0012958(Picot);Unigene0035151(PSAP);Unigene0048746(Cp1);Unigene0000167(Picot);Unigene0015597(ESR16);Unigene…	Unigene0000008(SGSH);Unigene0000167(Picot);Unigene0000290(Npc2a);Unigene0000419(Atp6ap1);Unigene0000450(Hgsnat);Unigene0000639(TSPAN33);Unigene0000667(SMPD1);Unigene0000861(GUSB);Unigene0000913(MFSD8);Unigene0001106(Hexa);Unigene0001340(Gba);Unigene0001363(CTSB);Unigene0001842(ACP2);Unigene0002095(AP1G1);Unigene0002096(Ap1g1);Unigene0002454(Glb1);Unigene0002540(IGF2R);Unigene0002600(--);Unigene00…
KO05166	HTLV-I infection	0.431757	1.40933	0.00996264	0.209011	Unigene0010660(chuk);Unigene0014891(Cdc23);Unigene0053939(PIK3R1);Unigene0021600(SLC25A4);Unigene0027216(--);Unigene0057684(--);Unigene0013919(--);Unigene0017012(--);Unigene0058016(crtK);Unigene0000148(Kat2a);Unigene0053192(XPO1);Unigene0048542(Cdc27);Unigene0024699(ANAPC1);Unigene0026913(crt);Unigene0025170(MAD2L1);Unigene0031536(Tip60);Unigene0003802(CAL1);Unigene0020670(Espl1);Unigene0053193(X…	Unigene0000148(Kat2a);Unigene0000176(MAD1L1);Unigene0001500(cact);Unigene0002225(porin);Unigene0002226(VDAC2);Unigene0002427(CCND2);Unigene0003802(CAL1);Unigene0004244(ACVR1B);Unigene0004432(RE1);Unigene0004832(Pp2B-14D);Unigene0005023(CanB2);Unigene0005080(--);Unigene0006074(SMAD2);Unigene0006316(APC10);Unigene0006637(--);Unigene0007963(--);Unigene0008169(Chek2);Unigene0008693(ELK3);Unigene00102…
KO03320	PPAR signaling pathway	0.500468	1.42031	0.0280749	0.211155	Unigene0048711(FABP7);Unigene0004783(Acsl4);Unigene0009150(Crabp2);Unigene0030946(PCK2);Unigene0014501(PCK1);Unigene0049054(PMP2);Unigene0012276(acsbg2);Unigene0051236(CRABP2);Unigene0024619(HMGCS1);Unigene0021154(--);Unigene0040149(Scp2);Unigene0035917(UBB);Unigene0028909(D11DS);Unigene0031406(PDPK1);Unigene0000317(Gk);Unigene0012665(Acsl4);Unigene0021963(CPT2);Unigene0052677(Acox1);Unigene00362…	Unigene0000317(Gk);Unigene0000320(Acox1);Unigene0002302(acsbg2);Unigene0002599(acsbg2);Unigene0004783(Acsl4);Unigene0005940(Pepck);Unigene0006888(SLC27A4);Unigene0007632(ACOX3);Unigene0007852(ACSL4);Unigene0008802(--);Unigene0009150(Crabp2);Unigene0009998(ACADM);Unigene0012276(acsbg2);Unigene0012665(Acsl4);Unigene0013924(Cpt1a);Unigene0014362(ACX3);Unigene0014500(PCK1);Unigene0014501(PCK1);Unigen…
KO04110	Cell cycle	0.451555	1.40991	0.0168831	0.213428	Unigene0014891(Cdc23);Unigene0021667(--);Unigene0027216(--);Unigene0035302(Bub1b);Unigene0016542(Roc1a);Unigene0048542(Cdc27);Unigene0024699(ANAPC1);Unigene0025170(MAD2L1);Unigene0041579(YWHAE);Unigene0020670(Espl1);Unigene0011432(ORC3);Unigene0030763(Cdc20);Unigene0006406(ORC5);Unigene0031941(Anapc4);Unigene0027661(CDC45);Unigene0028956(CCNB3);Unigene0039175(Cdc7);Unigene0007100(Rbl1);Unigene002…	Unigene0000176(MAD1L1);Unigene0000260(CDC6);Unigene0000354(ORC1);Unigene0001089(PRKDC);Unigene0001477(prkdc);Unigene0002414(pkmyt1);Unigene0002427(CCND2);Unigene0003931(CDK7);Unigene0004856(MCM6);Unigene0006074(SMAD2);Unigene0006316(APC10);Unigene0006406(ORC5);Unigene0006499(--);Unigene0006500(PRKDC);Unigene0006940(Skp2);Unigene0007100(Rbl1);Unigene0007209(mcm2);Unigene0008169(Chek2);Unigene00088…
KO04120	Ubiquitin mediated proteolysis	0.438726	1.41011	0.00982801	0.218969	Unigene0014891(Cdc23);Unigene0038664(Rhobtb1);Unigene0012576(traf6);Unigene0021667(--);Unigene0013808(UBA3);Unigene0000094(UBE2G2);Unigene0027837(ube2w);Unigene0016542(Roc1a);Unigene0037865(--);Unigene0020398(Ubc2);Unigene0048542(Cdc27);Unigene0024699(ANAPC1);Unigene0049491(UBE2L3);Unigene0007023(Ubox5);Unigene0030383(Uba1);Unigene0041228(DET1);Unigene0027527(Ubr5);Unigene0030763(Cdc20);Unigene00…	Unigene0000094(UBE2G2);Unigene0000416(Diap1);Unigene0001040(COP1);Unigene0001643(Prpf19);Unigene0001730(SAE1);Unigene0003555(HERC1);Unigene0003745(Trim37);Unigene0006118(CUL2);Unigene0006119(CUL2);Unigene0006316(APC10);Unigene0006354(Pias1);Unigene0006750(UBE2G2);Unigene0006889(Cblb);Unigene0006940(Skp2);Unigene0007023(Ubox5);Unigene0007790(UBE2Q1);Unigene0008584(UBC28);Unigene0008585(UBC28);Unig…
KO04130	SNARE interactions in vesicular transport	0.566345	1.39128	0.0527086	0.231114	Unigene0048174(Syx5);Unigene0012027(Gosr2);Unigene0014340(VTI1A);Unigene0015718(YKT6);Unigene0053137(Gosr1);Unigene0004384(Stx16);Unigene0002992(VTI1B);Unigene0046876(--);Unigene0003767(STX18);Unigene0053767(Vamp7);Unigene0057224(BNIP1);Unigene0042882(VAMP711);Unigene0015841(unc-64);	Unigene0001883(VAMP4);Unigene0002992(VTI1B);Unigene0003767(STX18);Unigene0004384(Stx16);Unigene0004824(STX10);Unigene0005291(VAMP721);Unigene0007246(STX8);Unigene0011781(STX2);Unigene0012027(Gosr2);Unigene0014340(VTI1A);Unigene0015718(YKT6);Unigene0015841(unc-64);Unigene0015844(Syx1A);Unigene0021894(VAMP3);Unigene0025759(sec22bb);Unigene0031353(Snap29);Unigene0041946(Vamp7);Unigene0042882(VAMP711…
KO04066	HIF-1 signaling pathway	0.456205	1.38285	0.0237781	0.243641	Unigene0015281(Ald1);Unigene0014665(Eno);Unigene0053120(Ldh);Unigene0002175(Pgk);Unigene0051526(Ald1);Unigene0053939(PIK3R1);Unigene0053122(ldh-1);Unigene0050145(EIF4E2);Unigene0048217(rps6);Unigene0042764(Gapdh);Unigene0016542(Roc1a);Unigene0005974(Gapdh);Unigene0019603(TEK);Unigene0024199(PIK3CA);Unigene0023975(rps6);Unigene0000827(Plcg1);Unigene0041908(GAPC);Unigene0027522(CaMKII);Unigene00408…	Unigene0000827(Plcg1);Unigene0002175(Pgk);Unigene0002585(ALDOA);Unigene0003567(Flt1);Unigene0004551(EIF4E);Unigene0005974(Gapdh);Unigene0006118(CUL2);Unigene0006119(CUL2);Unigene0006415(tgo);Unigene0007140(GAPB);Unigene0007141(GAPB);Unigene0007682(sca);Unigene0007963(--);Unigene0010275(--);Unigene0010442(ELOC);Unigene0010662(Eif4ebp1);Unigene0011750(GAPA);Unigene0011751(GAPA2);Unigene0012107(Pik3…
